# Supplementary material for: A deep convolutional neural network for efficient microglia detection
Source: Sci Rep. 2023 Jul 10;13:11139. doi: 10.1038/s41598-023-37963-8 (PMC10333175; doi:10.1038/s41598-023-37963-8)
Supplement: Supplementary file 1 — Supplementary Information. [file 41598_2023_37963_MOESM1_ESM.xlsx]

## Sheet: Evaluation res auto vs others
	A deep convolutional neural network for efficient microglia detection Ilida Suleymanova*1, Dmitrii Bychkov2, Jaakko Kopra3 1 Research Program Unit, Helsinki Institute of Life Science (HiLIFE), Faculty of Medicine, University of Helsinki, Helsinki, Finland, ilida.suleymanova@helsinki.fi 2 Institute for Molecular Medicine Finland FIMM, Helsinki Institute for Life Science HiLIFE, University of Helsi…
	Evaluation of the new method and existing methods
N	Images	Manual counting		ImageJ												Expert I vs Expert I Rotated images												YOLO												ilastik
						In number of cells			Metrics									In number of cells			Metrics									In number of cells			Metrics									In number of cells			Metrics
		Total N of cells	Total N of cells	Absolute diffrence in N of cells	False +	False -	True +	False +	False -	True +	Precision	Recall	F-1 score	Detection accuracy	Total N of cells	Absolute diffrence in N of cells	False +	False -	True +	False +	False -	True +	Precision	Recall	F-1 score	Detection accuracy	Total N of cells	Absolute diffrence in N of cells	False +	False -	True +	False +	False -	True +	Precision	Recall	F-1 score	Detection accuracy	Total N of cells	Absolute diffrence in N of cells	False +	False -	True +	False +	False -	True +	Precision	Recall	F-1 score
1M01-2_CTR	1	92	131	39	46	7	85	0.5	0.076087	0.923913	0.648855	0.923913	0.762332	0.615942	85	7	7	14	78	0.076087	0.152174	0.847826	0.917647	0.847826	0.881356	0.787879	85	7	5	12	80	0.0543478	0.130435	0.869565	0.941176	0.869565	0.903955	0.824742	101	9	19	10	82	0.206522	0.108696	0.891304	0.811881	0.891304	0.849741
1M01-5_CTR	2	68	106	38	39	1	67	0.573529	0.0147059	0.985294	0.632075	0.985294	0.770115	0.626168	72	4	11	7	61	0.161765	0.102941	0.897059	0.847222	0.897059	0.871429	0.772152	70	2	6	4	64	0.0882353	0.0588235	0.941176	0.914286	0.941176	0.927536	0.864865	80	12	16	4	64	0.235294	0.0588235	0.941176	0.8	0.941176	0.864865
1M05-2_CTR	3	87	187	100	102	2	85	1.17241	0.0229885	0.977011	0.454545	0.977011	0.620438	0.449735	87	0	28	28	59	0.321839	0.321839	0.678161	0.678161	0.678161	0.678161	0.513043	79	8	7	15	72	0.0804598	0.172414	0.827586	0.911392	0.827586	0.86747	0.765957	134	47	48	1	86	0.551724	0.0114943	0.988506	0.641791	0.988506	0.778281
1M12-5_CTR	4	70	100	30	34	4	66	0.485714	0.0571429	0.942857	0.66	0.942857	0.776471	0.634615	65	5	5	10	60	0.0714286	0.142857	0.857143	0.923077	0.857143	0.888889	0.8	76	6	7	1	69	0.1	0.0142857	0.985714	0.907895	0.985714	0.945205	0.896104	79	9	13	4	66	0.185714	0.0571429	0.942857	0.835443	0.942857	0.885906
1M20-2_OIH	5	47	64	17	19	2	45	0.404255	0.0425532	0.957447	0.703125	0.957447	0.810811	0.681818	51	4	8	4	43	0.170213	0.0851064	0.914894	0.843137	0.914894	0.877551	0.781818	44	3	0	3	44	0	0.0638298	0.93617	1	0.93617	0.967033	0.93617	55	8	10	2	45	0.212766	0.0425532	0.957447	0.818182	0.957447	0.882353
1M24-2_OIH	6	74	136	62	72	10	64	0.972973	0.135135	0.864865	0.470588	0.864865	0.609524	0.438356	72	2	4	6	68	0.0540541	0.0810811	0.918919	0.944444	0.918919	0.931507	0.871795	72	2	6	8	66	0.0810811	0.108108	0.891892	0.916667	0.891892	0.90411	0.825	116	42	46	4	70	0.621622	0.0540541	0.945946	0.603448	0.945946	0.736842
2M03-2_OIH	7	90	135	45	45	0	90	0.5	0	1	0.666667	1	0.8	0.666667	83	7	8	15	75	0.0888889	0.166667	0.833333	0.903614	0.833333	0.867052	0.765306	86	4	7	11	79	0.0777778	0.122222	0.877778	0.918605	0.877778	0.897727	0.814433	126	36	39	3	87	0.433333	0.0333333	0.966667	0.690476	0.966667	0.805556
2M03-5_OIH	8	85	106	21	27	6	79	0.317647	0.0705882	0.929412	0.745283	0.929412	0.827225	0.705357	81	4	3	7	78	0.0352941	0.0823529	0.917647	0.962963	0.917647	0.939759	0.886364	80	5	2	7	78	0.0235294	0.0823529	0.917647	0.975	0.917647	0.945455	0.896552	104	19	26	7	78	0.305882	0.0823529	0.917647	0.75	0.917647	0.825397
Average					48	4	72.625	0.615817	0.0524001	0.9476	0.622642	0.9476	0.747114	0.602332			9.25	11.375	65.25	0.122446	0.141877	0.858123	0.877533	0.858123	0.866963	0.772295			5	7.625	69	0.0631789	0.0940589	0.905941	0.935628	0.905941	0.919811	0.852978			27.125	4.375	72.25	0.344107	0.0560562	0.943944	0.743903	0.943944	0.828617
Sum		613	965	352											596	33											592	37											795	182
	Supplementary table 1: Evaluation of microglia detection by metrics Precisiton, Recall F-1 score for ImageJ, ilastik, human experts, and the deep learning model YOLO.
[truncated: 1 more columns]

## Sheet: Evaluation results auto vs manu
					Total number of cells
					Spinal cord				1st region						2nd region						3nd region						4th
					Dorsal horn		Ventral horn		Accumbens nucleus		Striatum		Forelimb area of cortex		Central amygdaloid		VPL		MDL		Central gray		VTA		Substantia nigra		RVM
				Section ID	Manual	DCNN model	Manual	DCNN model	Manual	DCNN model	Manual	DCNN model	Manual	DCNN model	Manual	DCNN model	Manual	DCNN model	Manual	DCNN model	Manual	DCNN model	Manual	DCNN model	Manual	DCNN model	Manual	DCNN model
			1	1M01-3	59	51	73	68	165	167	60	64	77	85	67	59	33	31	7	8	123	136	3	1	20	13	51	58
			2	1M01-6	90	95	81	78	144	160	76	94	71	73	53	45	28	31	16	15	80	45	10	10	22	39	59	58
			3	1M09-3	40	42	88	91	125	130	64	86	87	114	67	71	35	32	13	14	111	127	8	10	12	16	63	83
			4	1M09-6	114	104	98	99	127	125	72	85	75	88	59	57	35	39	13	13	149	161	7	8	17	16	65	75
			5	1M12-3	63	60	82	82	141	154	34	27	51	37	12	6	34	33	20	20	119	120	8	6	22	26	44	67
			6	1M12-6	78	78	121	138	155	152	41	36	67	53	12	6	33	32	6	4	91	87	9	6	25	33	51	23
			7	1M16-3	71	81	103	110	101	72	62	75	58	55	11	6	27	20	6	4	98	113	4	4	18	20	42	29
			8	1M16-6	65	63	114	124	99	81	49	61	60	64	24	13	17	14	9	5	96	104	13	12	23	33	46	31
			9	1M20-3	67	69	122	125	132	133	40	43	54	43	15	12	13	12	12	9	105	111	9	5	15	18	41	34
			10	1M20-6	46	42	114	112	150	155	51	42	56	46	56	50	10	6	7	5	122	106	8	5	21	32	42	21
			11	1M24-3	33	35	195	204	213	220	64	73	52	45			43	41	22	23	102	92	8	4	18	27	64	84
			12	1M24-6	84	83	145	132	180	185	76	79	46	45			34	29	19	17	131	131	12	13	19	35	51	58
			13	2M03-3	91	85	126	132	199	193	68	73	77	87	24	21	23	26	19	15	114	126	7	6	20	23	54	65
			14	2M03-6	84	86	135	144	185	193	72	89	79	89	24	12	23	26	17	16	88	60	3	2	18	16	74	82
			15	2M12-4	39	42	82	73	211	223	53	58	90	96	54	53	25	21	8	6	144	158	6	4	18	29	51	46
			16	2M12-6					136	140	78	93	76	74	54	45	10	8	14	11	153	161	4	3	24	25	84	97
			17	1M01-3_2							77	94	79	71			27	29	18	17	128	119	5	5	20	21
			18	1M01-6_2							62	77	67	77			38	44	16	16	120	118	5	6	19	22
			19	1M09-3_2							42	39	79	85			23	23			87	50
			20	1M12-3_2							69	85	74	73			40	42			98	83
			Average N of cells		68.2667	67.7333	111.933	114.133	153.938	155.188	60.5	68.65	68.75	70	38	32.5714	27.55	26.95	13.4444	12.1111	112.95	110.4	7.16667	6.11111	19.5	24.6667	55.125	56.9375
			Average CTR		73.5714	73	92.2857	95.1429	132.125	130.125	54.9	61.3	65.6	65.8	38.125	32.875	26.5	25	10.9	9.7	109.4	111	7.9	6.7	19.5	24.6	52.625	53
			Average OIH		63.625	63.125	129.125	130.75	175.75	180.25	66.1	76	71.9	74.2	37.8333	32.1667	28.6	28.9	16.625	15.125	116.5	109.8	6.25	5.375	19.5	24.75	57.625	60.875
			OIH/CTR		0.864806	0.864726	1.39919	1.37425	1.33018	1.38521	1.20401	1.2398	1.09604	1.12766	0.99235	0.978454	1.07925	1.156	1.52523	1.55928	1.0649	0.989189	0.791139	0.802239	1	1.0061	1.09501	1.14858
			Difference (%)		0.00797978		2.49381		5.50268		3.5797		3.1623		1.3896		7.67547		3.4049		7.57103		1.10996		0.609756		5.3573
			Average difference (%)		3.48871
					Manual	Auto
			Average difference OIH/CTR		1.12017	1.13596
				Supplementary table 2: Difference between manual count by the expert and the new developed method.

## Sheet: Mean absolute precentage error
			Mean absolute precentage error
			Spinal cord				1st region						2nd region						3nd region						4th
		Section ID	Dorsal horn		Ventral horn		Accumbens nucleus		Striatum		Forelimb area of cortex		Central amygdaloid		VPL		MDL		Central gray		VTA		Substantia nigra		RVM
	1	1M01-3	0.135593		0.0684932		0.0121212		0.0666667		0.103896		0.119403		0.0606061		0.142857		0.105691		0.666667		0.35		0.137255
	2	1M01-6	0.0555556		0.037037		0.111111		0.236842		0.028169		0.150943		0.107143		0.0625		0.4375		0		0.772727		0.0169492
	3	1M09-3	0.05		0.0340909		0.04		0.34375		0.310345		0.0597015		0.0857143		0.0769231		0.144144		0.25		0.333333		0.31746
	4	1M09-6	0.0877193		0.0102041		0.015748		0.180556		0.173333		0.0338983		0.114286		0		0.0805369		0.142857		0.0588235		0.153846
	5	1M12-3	0.047619		0		0.0921986		0.205882		0.27451		0.5		0.0294118		0		0.00840336		0.25		0.181818		0.522727
	6	1M12-6	0		0.140496		0.0193548		0.121951		0.208955		0.5		0.030303		0.333333		0.043956		0.333333		0.32		0.54902
	7	1M16-3	0.140845		0.0679612		0.287129		0.209677		0.0517241		0.454545		0.259259		0.333333		0.153061		0		0.111111		0.309524
	8	1M16-6	0.0307692		0.0877193		0.181818		0.244898		0.0666667		0.458333		0.176471		0.444444		0.0833333		0.0769231		0.434783		0.326087
	9	1M20-3	0.0298507		0.0245902		0.00757576		0.075		0.203704		0.2		0.0769231		0.25		0.0571429		0.444444		0.2		0.170732
	10	1M20-6	0.0869565		0.0175439		0.0333333		0.176471		0.178571		0.107143		0.4		0.285714		0.131148		0.375		0.52381		0.5
	11	1M24-3	0.0606061		0.0461538		0.0328638		0.140625		0.134615		0		0.0465116		0.0454545		0.0980392		0.5		0.5		0.3125
	12	1M24-6	0.0119048		0.0896552		0.0277778		0.0394737		0.0217391		0		0.147059		0.105263		0		0.0833333		0.842105		0.137255
	13	2M03-3	0.0659341		0.047619		0.0301508		0.0735294		0.12987		0.125		0.130435		0.210526		0.105263		0.142857		0.15		0.203704
	14	2M03-6	0.0238095		0.0666667		0.0432432		0.236111		0.126582		0.5		0.130435		0.0588235		0.318182		0.333333		0.111111		0.108108
	15	2M12-4	0.0769231		0.109756		0.056872		0.0943396		0.0666667		0.0185185		0.16		0.25		0.0972222		0.333333		0.611111		0.0980392
	16	2M12-6					0.0294118		0.192308		0.0263158		0.166667		0.2		0.214286		0.0522876		0.25		0.0416667		0.154762
	17	1M01-3_2							0.220779		0.101266				0.0740741		0.0555556		0.0703125		0		0.05
	18	1M01-6_2							0.241935		0.149254				0.157895		0		0.0166667		0.2		0.157895
	19	1M09-3_2							0.0714286		0.0759494				0				0.425287
	20	1M12-3_2							0.231884		0.0135135				0.05				0.153061
		Mean absolute precentage error (MAE)	0.160631
		N of samples	15		15		16		20		20		16		20		18		20		18		18		16
		Supplementary table 3: Mean absolute precentage error per section in the spinal cord and the brain regions.

## Sheet: Total number of cells
							Total number of cells
							Spinal cord				1st region						2nd region						3nd region						4th
							Dorsal horn		Ventral horn		Accumbens nucleus		Striatum		Forelimb area of cortex		Central amygdaloid		VPL		MDL		Central gray		VTA		Substantia nigra		RVM
						Section ID	Manual		Manual		Manual		Manual		Manual		Manual		Manual		Manual		Manual		Manual		Manual		Manual
					1	1M01-3	59		73		165		60		77		67		33		7		123		3		20		51
					2	1M01-6	90		81		144		76		71		53		28		16		80		10		22		59
					3	1M09-3	40		88		125		64		87		67		35		13		111		8		12		63
					4	1M09-6	114		98		127		72		75		59		35		13		149		7		17		65
					5	1M12-3	63		82		141		34		51		12		34		20		119		8		22		44
					6	1M12-6	78		121		155		41		67		12		33		6		91		9		25		51
					7	1M16-3	71		103		101		62		58		11		27		6		98		4		18		42
					8	1M16-6	65		114		99		49		60		24		17		9		96		13		23		46
					9	1M20-3	67		122		132		40		54		15		13		12		105		9		15		41
					10	1M20-6	46		114		150		51		56		56		10		7		122		8		21		42
					11	1M24-3	33		195		213		64		52				43		22		102		8		18		64
					12	1M24-6	84		145		180		76		46				34		19		131		12		19		51
					13	2M03-3	91		126		199		68		77		24		23		19		114		7		20		54
					14	2M03-6	84		135		185		72		79		24		23		17		88		3		18		74
					15	2M12-4	39		82		211		53		90		54		25		8		144		6		18		51
					16	2M12-6					136		78		76		54		10		14		153		4		24		84
					17	1M01-3_2							77		79				27		18		128		5		20
					18	1M01-6_2							62		67				38		16		120		5		19
					19	1M09-3_2							42		79				23				87
					20	1M12-3_2							69		74				40				98
						Tottal N of cells		12697
						Supplementary table 4: total number of cells per section in the spinal cord and the brain regions.
