# Supplementary material for: A deep convolutional neural network for efficient microglia detection
Source: Sci Rep. 2023 Jul 10;13:11139. doi: 10.1038/s41598-023-37963-8 (PMC10333175; doi:10.1038/s41598-023-37963-8)
Supplement: Supplementary file 2 — Supplementary Tables. [file 41598_2023_37963_MOESM2_ESM.zip]

Archive with 35 entries (35 files):
- 1-1M10-2_dorsal_horn.png
- 1M01-3acbc.png
- 1M01-4_Str.png
- 1M01-4_Str.txt
- 1M01-4_Striatum_cropped.png
- 1M01-4_Striatum_cropped.txt
- 1M01-6acbc_test_image.png
- 1M01-6acbc_test_image.txt
- 1M01_Str.png
- 1M01_Str.txt
- 1M05-3_Str.png
- 1M05-3_Str.txt
- 1M05_Str.png
- 1M05_Str.txt
- 1M06-2_Central_amygdaloid.png
- 1M06-2_Central_amygdaloid.txt
- 1M10-2_dorsal_horn.txt
- 1M12-4_Str.png
- 1M12-4_Str.txt
- 1M12_Str.png
- 1M12_Str.txt
- 1M16-4_Str.png
- 1M16-4_Str.txt
- 1M16_Str.png
- 1M20-4_Str.png
- 1M20-4_Str.txt
- 1M20_Str.txt
- 1M24-4_Str.txt
- 1M24_Str.png
- 1M24_Str.txt
- 2-1M10-2_dorsal_horn.png
- 2M03-4_Str.txt
- 2M03_Str.txt
- 2M08-4_Str.txt
- 2M12_Str.txt
