# Supplementary material for: A deep convolutional neural network for efficient microglia detection
Source: Sci Rep. 2023 Jul 10;13:11139. doi: 10.1038/s41598-023-37963-8 (PMC10333175; doi:10.1038/s41598-023-37963-8)
Supplement: Supplementary file 2 — Supplementary Tables. [file 41598_2023_37963_MOESM2_ESM.zip › 1M01-4_Str.txt]

0 0.024327785 0.685526316 0.010243278 0.010526316
0 0.04993598 0.607236842 0.010243278 0.011842105
0 0.057618438 0.534868421 0.012804097 0.009210526
0 0.068501921 0.574342105 0.008962868 0.009210526
0 0.083866837 0.417763158 0.008962868 0.011842105
0 0.083866837 0.876315789 0.008962868 0.010526316
0 0.085787452 0.530263158 0.010243278 0.010526316
0 0.091549296 0.7875 0.008962868 0.009210526
0 0.092829706 0.489473684 0.008962868 0.010526316
0 0.098591549 0.521710526 0.010243278 0.011842105
0 0.097951344 0.776315789 0.008962868 0.010526316
0 0.099871959 0.888157895 0.010243278 0.010526316
0 0.100512164 0.921710526 0.008962868 0.009210526
0 0.101792574 0.816447368 0.008962868 0.009210526
0 0.108834827 0.567105263 0.010243278 0.010526316
0 0.108834827 0.649342105 0.010243278 0.011842105
0 0.115877081 0.801315789 0.008962868 0.010526316
0 0.12099872 0.8625 0.008962868 0.009210526
0 0.123559539 0.578947368 0.008962868 0.010526316
0 0.129321383 0.392105263 0.010243278 0.010526316
0 0.130601793 0.711842105 0.010243278 0.010526316
0 0.134443022 0.758552632 0.010243278 0.011842105
0 0.14084507 0.594078947 0.010243278 0.009210526
0 0.14340589 0.470394737 0.010243278 0.009210526
0 0.145326504 0.359210526 0.008962868 0.010526316
0 0.147887324 0.661842105 0.008962868 0.010526316
0 0.153008963 0.386842105 0.011523688 0.010526316
0 0.152368758 0.507894737 0.010243278 0.010526316
0 0.160051216 0.621710526 0.010243278 0.009210526
0 0.161331626 0.951315789 0.012804097 0.010526316
0 0.163892446 0.686842105 0.010243278 0.010526316
0 0.172215109 0.642105263 0.008962868 0.010526316
0 0.178617157 0.840789474 0.008962868 0.010526316
0 0.184379001 0.469078947 0.012804097 0.011842105
0 0.185019206 0.585526316 0.008962868 0.010526316
0 0.186299616 0.272368421 0.008962868 0.010526316
0 0.186299616 0.607236842 0.008962868 0.009210526
0 0.187580026 0.565789474 0.008962868 0.010526316
0 0.19078105 0.547368421 0.010243278 0.010526316
0 0.194622279 0.3625 0.010243278 0.009210526
0 0.205505762 0.392763158 0.008962868 0.009210526
0 0.209346991 0.784868421 0.008962868 0.011842105
0 0.209987196 0.832894737 0.010243278 0.010526316
0 0.209346991 0.942763158 0.008962868 0.009210526
0 0.210627401 0.563815789 0.008962868 0.009210526
0 0.21318822 0.716447368 0.011523688 0.009210526
0 0.218950064 0.959868421 0.010243278 0.009210526
0 0.225992318 0.858552632 0.008962868 0.009210526
0 0.227272727 0.892763158 0.008962868 0.009210526
0 0.231754161 0.409868421 0.010243278 0.011842105
0 0.234955186 0.605921053 0.008962868 0.009210526
0 0.238796415 0.299342105 0.008962868 0.009210526
0 0.243277849 0.266447368 0.010243278 0.009210526
0 0.243277849 0.900657895 0.010243278 0.009210526
0 0.255441741 0.714473684 0.008962868 0.010526316
0 0.263764405 0.4875 0.010243278 0.009210526
0 0.263764405 0.895394737 0.010243278 0.009210526
0 0.267605634 0.583552632 0.010243278 0.011842105
0 0.268245839 0.328947368 0.008962868 0.010526316
0 0.274007682 0.361842105 0.012804097 0.010526316
0 0.273367478 0.305921053 0.008962868 0.009210526
0 0.274647887 0.799342105 0.008962868 0.011842105
0 0.276568502 0.610526316 0.010243278 0.010526316
0 0.279129321 0.220394737 0.012804097 0.009210526
0 0.287451985 0.571710526 0.011523688 0.009210526
0 0.288732394 0.426315789 0.008962868 0.010526316
0 0.292573624 0.801315789 0.008962868 0.010526316
0 0.297695262 0.890131579 0.008962868 0.009210526
0 0.301536492 0.730263158 0.011523688 0.010526316
0 0.300256082 0.846710526 0.008962868 0.009210526
0 0.303457106 0.585526316 0.010243278 0.010526316
0 0.311139565 0.692105263 0.010243278 0.010526316
0 0.323943662 0.375 0.010243278 0.010526316
0 0.330985915 0.695394737 0.011523688 0.009210526
0 0.338668374 0.109868421 0.011523688 0.009210526
0 0.350192061 0.819078947 0.008962868 0.009210526
0 0.354033291 0.295394737 0.008962868 0.009210526
0 0.35787452 0.219078947 0.008962868 0.009210526
0 0.364276569 0.263815789 0.008962868 0.011842105
0 0.365556978 0.861184211 0.008962868 0.009210526
0 0.367477593 0.110526316 0.010243278 0.010526316
0 0.371318822 0.576973684 0.010243278 0.009210526
0 0.373879641 0.977631579 0.010243278 0.010526316
0 0.377720871 0.659210526 0.010243278 0.010526316
0 0.37900128 0.784868421 0.010243278 0.009210526
0 0.389884763 0.232894737 0.008962868 0.010526316
0 0.389884763 0.530921053 0.008962868 0.009210526
0 0.395006402 0.730921053 0.008962868 0.009210526
0 0.398207426 0.847368421 0.010243278 0.010526316
0 0.398207426 0.929605263 0.010243278 0.009210526
0 0.403329065 0.129605263 0.010243278 0.009210526
0 0.403329065 0.947368421 0.010243278 0.010526316
0 0.40396927 0.643421053 0.008962868 0.010526316
0 0.404609475 0.769736842 0.010243278 0.010526316
0 0.412291933 0.084868421 0.012804097 0.009210526
0 0.410371319 0.976315789 0.008962868 0.013157895
0 0.419334187 0.510526316 0.008962868 0.010526316
0 0.425096031 0.690131579 0.010243278 0.009210526
0 0.432778489 0.261842105 0.010243278 0.010526316
0 0.434058899 0.971710526 0.010243278 0.009210526
0 0.435979513 0.698684211 0.011523688 0.010526316
0 0.435979513 0.621052632 0.008962868 0.010526316
0 0.437900128 0.407236842 0.010243278 0.009210526
0 0.438540333 0.285526316 0.008962868 0.010526316
0 0.440460948 0.154605263 0.010243278 0.011842105
0 0.448783611 0.175 0.011523688 0.007894737
0 0.450704225 0.921710526 0.010243278 0.009210526
0 0.45134443 0.561842105 0.008962868 0.010526316
0 0.454545455 0.515131579 0.010243278 0.009210526
0 0.45390525 0.6875 0.008962868 0.011842105
0 0.455825864 0.144078947 0.010243278 0.009210526
0 0.455185659 0.886842105 0.008962868 0.010526316
0 0.457106274 0.378947368 0.010243278 0.010526316
0 0.457746479 0.108552632 0.008962868 0.009210526
0 0.457746479 0.394736842 0.008962868 0.010526316
0 0.461587708 0.809210526 0.008962868 0.010526316
0 0.463508323 0.642105263 0.010243278 0.010526316
0 0.466709347 0.332236842 0.008962868 0.009210526
0 0.467349552 0.850657895 0.010243278 0.009210526
0 0.469910371 0.193421053 0.010243278 0.010526316
0 0.469270166 0.277631579 0.008962868 0.013157895
0 0.469270166 0.452631579 0.008962868 0.010526316
0 0.471190781 0.915131579 0.010243278 0.009210526
0 0.47503201 0.896710526 0.010243278 0.009210526
0 0.476952625 0.575657895 0.008962868 0.009210526
0 0.478233035 0.592105263 0.008962868 0.010526316
0 0.496798976 0.190131579 0.010243278 0.009210526
0 0.504481434 0.155263158 0.010243278 0.010526316
0 0.503841229 0.776973684 0.008962868 0.009210526
0 0.507682458 0.773684211 0.008962868 0.010526316
0 0.508962868 0.645394737 0.008962868 0.011842105
0 0.513444302 0.310526316 0.010243278 0.010526316
0 0.514724712 0.110526316 0.010243278 0.010526316
0 0.515364917 0.029605263 0.008962868 0.009210526
0 0.516005122 0.329605263 0.010243278 0.009210526
0 0.516645327 0.249342105 0.008962868 0.011842105
0 0.517925736 0.194078947 0.008962868 0.009210526
0 0.52368758 0.892763158 0.010243278 0.009210526
0 0.528169014 0.321710526 0.008962868 0.009210526
0 0.528169014 0.757894737 0.008962868 0.010526316
0 0.532010243 0.176973684 0.011523688 0.009210526
0 0.533290653 0.611184211 0.011523688 0.009210526
0 0.532650448 0.775 0.010243278 0.010526316
0 0.535851472 0.630921053 0.011523688 0.009210526
0 0.537131882 0.902631579 0.008962868 0.010526316
0 0.54609475 0.6875 0.008962868 0.009210526
0 0.54993598 0.668421053 0.011523688 0.010526316
0 0.54865557 0.967105263 0.008962868 0.010526316
0 0.550576184 0.051315789 0.010243278 0.010526316
0 0.551856594 0.220394737 0.010243278 0.009210526
0 0.558258643 0.390131579 0.012804097 0.009210526
0 0.562740077 0.513815789 0.008962868 0.009210526
0 0.568501921 0.060526316 0.010243278 0.010526316
0 0.57234315 0.038815789 0.010243278 0.009210526
0 0.574903969 0.765789474 0.012804097 0.010526316
0 0.574903969 0.8375 0.010243278 0.009210526
0 0.575544174 0.856578947 0.008962868 0.010526316
0 0.575544174 0.963157895 0.008962868 0.010526316
0 0.583226633 0.595394737 0.008962868 0.009210526
0 0.588988476 0.066447368 0.010243278 0.009210526
0 0.591549296 0.102631579 0.010243278 0.010526316
0 0.590909091 0.535526316 0.008962868 0.010526316
0 0.59603073 0.214473684 0.008962868 0.010526316
0 0.59731114 0.605921053 0.008962868 0.009210526
0 0.59731114 0.631578947 0.008962868 0.010526316
0 0.600512164 0.267763158 0.010243278 0.009210526
0 0.603713188 0.884868421 0.011523688 0.011842105
0 0.612035851 0.490131579 0.010243278 0.009210526
0 0.613956466 0.779605263 0.014084507 0.009210526
0 0.615877081 0.145394737 0.010243278 0.009210526
0 0.615236876 0.521052632 0.008962868 0.010526316
0 0.61971831 0.384868421 0.010243278 0.009210526
0 0.624839949 0.747368421 0.010243278 0.010526316
0 0.629961588 0.1125 0.010243278 0.009210526
0 0.629961588 0.446710526 0.010243278 0.009210526
0 0.631241997 0.086842105 0.010243278 0.010526316
0 0.631241997 0.601973684 0.010243278 0.009210526
0 0.635723431 0.823026316 0.008962868 0.009210526
0 0.638284251 0.843421053 0.008962868 0.010526316
0 0.640204866 0.189473684 0.010243278 0.010526316
0 0.64340589 0.621710526 0.008962868 0.009210526
0 0.651088348 0.526315789 0.011523688 0.010526316
0 0.651088348 0.475 0.008962868 0.010526316
0 0.654929577 0.348026316 0.008962868 0.009210526
0 0.658770807 0.801973684 0.008962868 0.009210526
0 0.66709347 0.019736842 0.010243278 0.010526316
0 0.667733675 0.255263158 0.008962868 0.010526316
0 0.670294494 0.143421053 0.008962868 0.010526316
0 0.670934699 0.604605263 0.010243278 0.009210526
0 0.671574904 0.270394737 0.008962868 0.009210526
0 0.674775928 0.324342105 0.010243278 0.009210526
0 0.679897567 0.540789474 0.010243278 0.010526316
0 0.679257362 0.678947368 0.008962868 0.010526316
0 0.681177977 0.6875 0.010243278 0.011842105
0 0.686299616 0.070394737 0.010243278 0.009210526
0 0.685659411 0.248026316 0.008962868 0.009210526
0 0.685659411 0.792105263 0.008962868 0.010526316
0 0.691421255 0.278947368 0.010243278 0.010526316
0 0.69206146 0.453947368 0.008962868 0.010526316
0 0.694622279 0.473684211 0.008962868 0.010526316
0 0.695262484 0.621710526 0.010243278 0.011842105
0 0.696542894 0.434210526 0.010243278 0.010526316
0 0.697823303 0.324342105 0.010243278 0.009210526
0 0.697823303 0.724342105 0.010243278 0.009210526
0 0.700384123 0.253947368 0.010243278 0.010526316
0 0.701024328 0.867763158 0.008962868 0.009210526
0 0.709346991 0.067763158 0.010243278 0.009210526
0 0.708706786 0.163815789 0.008962868 0.009210526
0 0.709987196 0.476315789 0.008962868 0.010526316
0 0.722151088 0.888815789 0.010243278 0.009210526
0 0.722791293 0.302631579 0.008962868 0.010526316
0 0.724711908 0.227631579 0.010243278 0.010526316
0 0.726632522 0.477631579 0.011523688 0.007894737
0 0.728553137 0.284868421 0.010243278 0.009210526
0 0.728553137 0.725657895 0.010243278 0.009210526
0 0.733034571 0.124342105 0.008962868 0.009210526
0 0.736235595 0.080263158 0.010243278 0.010526316
0 0.736235595 0.377631579 0.010243278 0.010526316
0 0.740717029 0.589473684 0.008962868 0.010526316
0 0.740717029 0.867763158 0.008962868 0.011842105
0 0.742637644 0.507894737 0.010243278 0.010526316
0 0.745198464 0.648026316 0.010243278 0.011842105
0 0.749039693 0.290789474 0.010243278 0.010526316
0 0.750960307 0.575 0.008962868 0.010526316
0 0.752880922 0.176973684 0.010243278 0.009210526
0 0.752240717 0.449342105 0.008962868 0.009210526
0 0.752880922 0.555263158 0.010243278 0.010526316
0 0.754161332 0.033552632 0.010243278 0.009210526
0 0.753521127 0.118421053 0.008962868 0.010526316
0 0.753521127 0.378289474 0.008962868 0.009210526
0 0.761203585 0.890789474 0.011523688 0.010526316
0 0.762483995 0.907236842 0.008962868 0.009210526
0 0.769526248 0.529605263 0.010243278 0.009210526
0 0.774647887 0.511184211 0.010243278 0.009210526
0 0.777848912 0.036184211 0.008962868 0.009210526
0 0.781690141 0.603947368 0.008962868 0.010526316
0 0.782330346 0.807894737 0.010243278 0.010526316
0 0.78809219 0.646710526 0.008962868 0.009210526
0 0.791933419 0.080263158 0.008962868 0.010526316
0 0.792573624 0.506578947 0.010243278 0.010526316
0 0.793854033 0.609868421 0.010243278 0.009210526
0 0.794494238 0.351315789 0.008962868 0.010526316
0 0.800256082 0.790789474 0.010243278 0.010526316
0 0.801536492 0.117105263 0.010243278 0.013157895
0 0.802176697 0.551315789 0.008962868 0.010526316
0 0.805377721 0.403947368 0.010243278 0.010526316
0 0.806017926 0.478947368 0.008962868 0.010526316
0 0.807298335 0.811842105 0.008962868 0.010526316
0 0.818181818 0.389473684 0.010243278 0.010526316
0 0.821382843 0.901315789 0.011523688 0.010526316
0 0.821382843 0.597368421 0.008962868 0.010526316
0 0.822663252 0.182894737 0.008962868 0.010526316
0 0.823943662 0.574342105 0.008962868 0.009210526
0 0.827144686 0.480921053 0.010243278 0.009210526
0 0.830345711 0.325 0.008962868 0.010526316
0 0.836107554 0.667763158 0.010243278 0.011842105
0 0.845710627 0.595394737 0.008962868 0.009210526
0 0.850192061 0.915789474 0.010243278 0.010526316
0 0.852112676 0.898026316 0.011523688 0.009210526
0 0.854033291 0.661842105 0.010243278 0.010526316
0 0.853393086 0.803289474 0.008962868 0.009210526
0 0.8553137 0.560526316 0.010243278 0.010526316
0 0.855953905 0.799342105 0.008962868 0.009210526
0 0.85915493 0.499342105 0.010243278 0.009210526
0 0.859795134 0.091447368 0.008962868 0.009210526
0 0.859795134 0.648026316 0.008962868 0.009210526
0 0.864916773 0.234868421 0.008962868 0.009210526
0 0.868758003 0.169736842 0.008962868 0.010526316
0 0.875800256 0.656578947 0.010243278 0.010526316
0 0.87900128 0.8125 0.011523688 0.011842105
0 0.87900128 0.682894737 0.008962868 0.010526316
0 0.880921895 0.583552632 0.010243278 0.009210526
0 0.887323944 0.336184211 0.010243278 0.009210526
0 0.888604353 0.366447368 0.010243278 0.009210526
0 0.891805378 0.483552632 0.008962868 0.009210526
0 0.895646607 0.807894737 0.008962868 0.010526316
0 0.898207426 0.244078947 0.008962868 0.009210526
0 0.901408451 0.486842105 0.010243278 0.010526316
0 0.90396927 0.846052632 0.010243278 0.010526316
0 0.912291933 0.763815789 0.008962868 0.009210526
0 0.916133163 0.621710526 0.008962868 0.009210526
0 0.918693982 0.748684211 0.011523688 0.010526316
0 0.921254802 0.245394737 0.008962868 0.011842105
0 0.925096031 0.369078947 0.008962868 0.009210526
0 0.932138284 0.625657895 0.010243278 0.011842105
0 0.934058899 0.397368421 0.008962868 0.010526316
0 0.937259923 0.113815789 0.010243278 0.009210526
0 0.937900128 0.196052632 0.008962868 0.010526316
0 0.940460948 0.298684211 0.008962868 0.010526316
0 0.948783611 0.271052632 0.010243278 0.010526316
0 0.955185659 0.288815789 0.010243278 0.009210526
0 0.957746479 0.771710526 0.010243278 0.009210526
0 0.964788732 0.144736842 0.011523688 0.010526316
