# Supplementary material for: A deep convolutional neural network for efficient microglia detection
Source: Sci Rep. 2023 Jul 10;13:11139. doi: 10.1038/s41598-023-37963-8 (PMC10333175; doi:10.1038/s41598-023-37963-8)
Supplement: Supplementary file 2 — Supplementary Tables. [file 41598_2023_37963_MOESM2_ESM.zip › 1M01-4_Striatum_cropped.txt]

0 0.047348 0.805118 0.026515 0.027559
0 0.060606 0.875984 0.030303 0.035433
0 0.130682 0.771654 0.034091 0.031496
0 0.138258 0.834646 0.034091 0.031496
0 0.187500 0.938976 0.049242 0.043307
0 0.193182 0.783465 0.030303 0.031496
0 0.198864 0.068898 0.026515 0.027559
0 0.204545 0.112205 0.037879 0.027559
0 0.219697 0.480315 0.030303 0.031496
0 0.240530 0.578740 0.026515 0.031496
0 0.257576 0.818898 0.030303 0.031496
0 0.268939 0.462598 0.030303 0.027559
0 0.278409 0.728346 0.026515 0.031496
0 0.303030 0.545276 0.030303 0.035433
0 0.304924 0.171260 0.026515 0.035433
0 0.320076 0.757874 0.026515 0.027559
0 0.321970 0.836614 0.030303 0.035433
0 0.335227 0.824803 0.034091 0.027559
0 0.357955 0.883858 0.026515 0.027559
0 0.363636 0.411417 0.030303 0.027559
0 0.361742 0.846457 0.026515 0.031496
0 0.371212 0.503937 0.030303 0.031496
0 0.382576 0.098425 0.037879 0.031496
0 0.418561 0.281496 0.034091 0.035433
0 0.420455 0.746063 0.030303 0.027559
0 0.429924 0.346457 0.026515 0.031496
0 0.456439 0.803150 0.026515 0.031496
0 0.479167 0.519685 0.034091 0.031496
0 0.479167 0.364173 0.026515 0.035433
0 0.492424 0.181102 0.030303 0.031496
0 0.496212 0.887795 0.030303 0.027559
0 0.537879 0.753937 0.037879 0.027559
0 0.564394 0.562992 0.030303 0.031496
0 0.564394 0.718504 0.030303 0.027559
0 0.600379 0.303150 0.026515 0.031496
0 0.602273 0.612205 0.022727 0.035433
0 0.607955 0.805118 0.034091 0.035433
0 0.611742 0.242126 0.034091 0.035433
0 0.607955 0.362205 0.026515 0.031496
0 0.611742 0.923228 0.026515 0.027559
0 0.653409 0.372047 0.026515 0.035433
0 0.657197 0.255906 0.026515 0.031496
0 0.695076 0.427165 0.026515 0.027559
0 0.704545 0.374016 0.037879 0.031496
0 0.702652 0.305118 0.026515 0.027559
0 0.727273 0.088583 0.030303 0.027559
0 0.731061 0.074803 0.030303 0.031496
0 0.744318 0.710630 0.026515 0.035433
0 0.750000 0.462598 0.030303 0.035433
0 0.757576 0.883858 0.030303 0.035433
0 0.774621 0.665354 0.026515 0.031496
0 0.780303 0.287402 0.030303 0.031496
0 0.780303 0.606299 0.030303 0.031496
0 0.782197 0.076772 0.026515 0.027559
0 0.829545 0.529528 0.030303 0.027559
0 0.844697 0.472441 0.030303 0.031496
0 0.865530 0.751969 0.026515 0.031496
0 0.884470 0.877953 0.026515 0.031496
0 0.897727 0.460630 0.030303 0.031496
0 0.903409 0.167323 0.034091 0.027559
0 0.901515 0.771654 0.030303 0.031496
0 0.926136 0.594488 0.026515 0.031496
0 0.937500 0.153543 0.034091 0.031496
0 0.937500 0.377953 0.026515 0.031496
0 0.392045 0.023622 0.034091 0.039370
0 0.982955 0.659449 0.034091 0.043307
0 0.979167 0.730315 0.034091 0.035433
0 0.556818 0.972441 0.022727 0.031496
0 0.988636 0.379921 0.022727 0.027559
0 0.969697 0.108268 0.030303 0.027559
