# Supplementary material for: A deep convolutional neural network for efficient microglia detection
Source: Sci Rep. 2023 Jul 10;13:11139. doi: 10.1038/s41598-023-37963-8 (PMC10333175; doi:10.1038/s41598-023-37963-8)
Supplement: Supplementary file 2 — Supplementary Tables. [file 41598_2023_37963_MOESM2_ESM.zip › 1M01-6acbc_test_image.txt]

0 0.031561 0.612339 0.013289 0.016575
0 0.040698 0.663904 0.014950 0.020258
0 0.073090 0.599448 0.013289 0.020258
0 0.075581 0.876611 0.014950 0.014733
0 0.077243 0.511971 0.014950 0.014733
0 0.078073 0.744015 0.013289 0.014733
0 0.078073 0.795580 0.013289 0.014733
0 0.080565 0.842541 0.014950 0.012891
0 0.112957 0.847145 0.013289 0.018416
0 0.116279 0.646409 0.016611 0.014733
0 0.123754 0.895948 0.014950 0.016575
0 0.137043 0.842541 0.018272 0.016575
0 0.143688 0.628913 0.014950 0.020258
0 0.161960 0.913444 0.014950 0.014733
0 0.162791 0.656538 0.013289 0.016575
0 0.169435 0.437385 0.016611 0.016575
0 0.168605 0.873849 0.014950 0.016575
0 0.174419 0.711786 0.013289 0.016575
0 0.192691 0.724678 0.013289 0.016575
0 0.208472 0.585635 0.014950 0.014733
0 0.207641 0.927256 0.013289 0.016575
0 0.231728 0.386740 0.014950 0.018416
0 0.230897 0.937385 0.013289 0.014733
0 0.235880 0.471455 0.013289 0.018416
0 0.248339 0.919890 0.014950 0.016575
0 0.249169 0.597606 0.013289 0.016575
0 0.258306 0.884899 0.018272 0.016575
0 0.263289 0.847145 0.014950 0.014733
0 0.269934 0.812155 0.011628 0.014733
0 0.282392 0.703499 0.013289 0.014733
0 0.284884 0.605893 0.014950 0.014733
0 0.286545 0.495396 0.014950 0.014733
0 0.291528 0.624309 0.014950 0.014733
0 0.294020 0.650092 0.013289 0.014733
0 0.294020 0.760589 0.013289 0.014733
0 0.298173 0.382136 0.014950 0.016575
0 0.318106 0.475138 0.014950 0.018416
0 0.320598 0.870166 0.013289 0.020258
0 0.353821 0.863720 0.013289 0.014733
0 0.358804 0.257827 0.013289 0.018416
0 0.378738 0.720994 0.013289 0.016575
0 0.410299 0.727440 0.013289 0.014733
0 0.413621 0.441989 0.013289 0.018416
0 0.434385 0.821363 0.014950 0.014733
0 0.435216 0.845304 0.013289 0.014733
0 0.469269 0.286372 0.021595 0.020258
0 0.470100 0.396869 0.016611 0.016575
0 0.479236 0.147330 0.018272 0.018416
0 0.480066 0.616943 0.013289 0.014733
0 0.491694 0.258748 0.016611 0.016575
0 0.490033 0.922652 0.013289 0.014733
0 0.490864 0.554328 0.011628 0.014733
0 0.501661 0.584715 0.013289 0.020258
0 0.505814 0.137201 0.014950 0.016575
0 0.509967 0.813996 0.013289 0.014733
0 0.522425 0.331492 0.018272 0.018416
0 0.519934 0.463168 0.013289 0.016575
0 0.533223 0.134438 0.019934 0.018416
0 0.530731 0.254144 0.011628 0.014733
0 0.535714 0.281768 0.014950 0.014733
0 0.537375 0.771639 0.011628 0.014733
0 0.540698 0.211786 0.014950 0.018416
0 0.539867 0.355433 0.013289 0.014733
0 0.539867 0.826888 0.013289 0.014733
0 0.547342 0.312155 0.011628 0.016575
0 0.562292 0.537753 0.021595 0.018416
0 0.568937 0.312155 0.014950 0.020258
0 0.572259 0.303867 0.011628 0.014733
0 0.584718 0.408840 0.013289 0.014733
0 0.593023 0.860958 0.013289 0.016575
0 0.595515 0.672192 0.011628 0.014733
0 0.598837 0.293738 0.014950 0.016575
0 0.598007 0.594843 0.013289 0.018416
0 0.602990 0.893186 0.016611 0.018416
0 0.606312 0.160221 0.013289 0.018416
0 0.612126 0.122468 0.014950 0.012891
0 0.617110 0.059853 0.014950 0.016575
0 0.617940 0.642726 0.016611 0.014733
0 0.620432 0.210866 0.014950 0.016575
0 0.622093 0.682320 0.014950 0.020258
0 0.627076 0.836096 0.014950 0.014733
0 0.643688 0.222836 0.014950 0.014733
0 0.643688 0.445672 0.014950 0.014733
0 0.649502 0.612339 0.013289 0.016575
0 0.660299 0.702578 0.014950 0.020258
0 0.663621 0.378453 0.014950 0.012891
0 0.679402 0.848987 0.013289 0.014733
0 0.687708 0.186004 0.016611 0.014733
0 0.697674 0.135359 0.013289 0.016575
0 0.706811 0.723757 0.014950 0.014733
0 0.709302 0.208103 0.013289 0.014733
0 0.719269 0.224678 0.016611 0.014733
0 0.724252 0.871087 0.019934 0.018416
0 0.722591 0.705341 0.013289 0.018416
0 0.724252 0.794659 0.013289 0.012891
0 0.725914 0.626151 0.013289 0.018416
0 0.727575 0.064457 0.013289 0.018416
0 0.727575 0.593923 0.013289 0.016575
0 0.729236 0.454880 0.013289 0.014733
0 0.736711 0.023941 0.014950 0.014733
0 0.746678 0.695212 0.014950 0.016575
0 0.768272 0.577348 0.014950 0.016575
0 0.769103 0.540516 0.013289 0.020258
0 0.772425 0.068140 0.013289 0.018416
0 0.777409 0.356354 0.016611 0.020258
0 0.775748 0.767035 0.013289 0.016575
0 0.779900 0.155617 0.014950 0.012891
0 0.797342 0.685083 0.016611 0.014733
0 0.823090 0.727440 0.014950 0.018416
0 0.826412 0.561694 0.014950 0.018416
0 0.830565 0.406077 0.013289 0.016575
0 0.832226 0.476980 0.013289 0.014733
0 0.852990 0.674033 0.014950 0.014733
0 0.860465 0.390424 0.016611 0.022099
0 0.863787 0.716390 0.016611 0.018416
0 0.871262 0.531308 0.014950 0.016575
0 0.882060 0.151013 0.016611 0.014733
0 0.911960 0.728361 0.016611 0.012891
0 0.911130 0.808471 0.014950 0.018416
0 0.915282 0.769797 0.013289 0.022099
0 0.947674 0.640884 0.014950 0.014733
0 0.957641 0.372928 0.014950 0.016575
0 0.971761 0.478821 0.013289 0.014733
0 0.980066 0.331492 0.013289 0.014733
0 0.980897 0.731123 0.011628 0.014733
0 0.401163 0.296501 0.024917 0.029466
0 0.192691 0.522099 0.026578 0.031308
0 0.300664 0.800184 0.023256 0.027624
0 0.821429 0.277164 0.024917 0.031308
0 0.884551 0.185083 0.021595 0.027624
0 0.418605 0.375691 0.023256 0.029466
0 0.431063 0.355433 0.021595 0.025783
0 0.009967 0.709024 0.016611 0.025783
0 0.235050 0.976059 0.021595 0.025783
0 0.570598 0.829650 0.021595 0.027624
0 0.984219 0.299263 0.024917 0.023941
0 0.338870 0.489871 0.026578 0.025783
0 0.519103 0.310313 0.021595 0.023941
0 0.926910 0.513812 0.029900 0.029466
0 0.289037 0.882136 0.019934 0.036832
