# Supplementary material for: A deep convolutional neural network for efficient microglia detection
Source: Sci Rep. 2023 Jul 10;13:11139. doi: 10.1038/s41598-023-37963-8 (PMC10333175; doi:10.1038/s41598-023-37963-8)
Supplement: Supplementary file 2 — Supplementary Tables. [file 41598_2023_37963_MOESM2_ESM.zip › 1M01_Str.txt]

0 0.017744 0.749265 0.010139 0.010294
0 0.027250 0.822794 0.008872 0.010294
0 0.032319 0.800000 0.008872 0.011765
0 0.040558 0.933088 0.010139 0.010294
0 0.050063 0.703676 0.008872 0.013235
0 0.062738 0.879412 0.008872 0.011765
0 0.067174 0.582353 0.010139 0.011765
0 0.067807 0.587500 0.011407 0.010294
0 0.068441 0.733088 0.010139 0.013235
0 0.070342 0.609559 0.008872 0.013235
0 0.083650 0.950735 0.010139 0.013235
0 0.089354 0.715441 0.008872 0.010294
0 0.098226 0.568382 0.008872 0.010294
0 0.110266 0.645588 0.010139 0.011765
0 0.112801 0.705882 0.010139 0.011765
0 0.119138 0.561765 0.012674 0.011765
0 0.118504 0.536765 0.008872 0.011765
0 0.118504 0.961765 0.008872 0.011765
0 0.123574 0.632353 0.008872 0.011765
0 0.125475 0.888235 0.010139 0.011765
0 0.128644 0.575735 0.008872 0.010294
0 0.131812 0.405882 0.010139 0.011765
0 0.134347 0.742647 0.010139 0.011765
0 0.141952 0.800000 0.010139 0.011765
0 0.145754 0.563235 0.010139 0.011765
0 0.154626 0.613235 0.010139 0.011765
0 0.160963 0.942647 0.010139 0.011765
0 0.168568 0.749265 0.010139 0.010294
0 0.174905 0.479412 0.012674 0.014706
0 0.173004 0.677206 0.008872 0.010294
0 0.174271 0.412500 0.008872 0.010294
0 0.174905 0.522059 0.010139 0.011765
0 0.174271 0.655147 0.008872 0.010294
0 0.186312 0.846324 0.012674 0.010294
0 0.186946 0.894853 0.008872 0.010294
0 0.200253 0.757353 0.010139 0.011765
0 0.199620 0.904412 0.008872 0.011765
0 0.208492 0.740441 0.008872 0.010294
0 0.212928 0.669118 0.010139 0.011765
0 0.212928 0.699265 0.010139 0.010294
0 0.212294 0.897794 0.008872 0.010294
0 0.214195 0.376471 0.010139 0.011765
0 0.215463 0.469853 0.010139 0.010294
0 0.216096 0.415441 0.008872 0.010294
0 0.227503 0.330147 0.008872 0.013235
0 0.228771 0.867647 0.011407 0.011765
0 0.231305 0.614706 0.011407 0.011765
0 0.231939 0.562500 0.010139 0.010294
0 0.237643 0.491176 0.008872 0.011765
0 0.243346 0.804412 0.010139 0.014706
0 0.245247 0.247794 0.011407 0.010294
0 0.246515 0.332353 0.008872 0.011765
0 0.249049 0.268382 0.008872 0.013235
0 0.250317 0.688971 0.008872 0.010294
0 0.253485 0.225735 0.010139 0.010294
0 0.258555 0.448529 0.010139 0.011765
0 0.262991 0.195588 0.008872 0.011765
0 0.263625 0.973529 0.010139 0.011765
0 0.266160 0.292647 0.010139 0.011765
0 0.266793 0.417647 0.008872 0.011765
0 0.268695 0.950000 0.010139 0.011765
0 0.273131 0.696324 0.008872 0.010294
0 0.274398 0.575000 0.008872 0.011765
0 0.276299 0.801471 0.010139 0.011765
0 0.276933 0.374265 0.008872 0.010294
0 0.286439 0.416912 0.010139 0.013235
0 0.290875 0.980882 0.008872 0.014706
0 0.297212 0.625000 0.008872 0.011765
0 0.297212 0.666912 0.008872 0.010294
0 0.299113 0.974265 0.012674 0.010294
0 0.302281 0.394118 0.011407 0.011765
0 0.301014 0.538235 0.008872 0.011765
0 0.304816 0.514706 0.008872 0.011765
0 0.306717 0.245588 0.010139 0.011765
0 0.306717 0.569118 0.010139 0.011765
0 0.306084 0.958824 0.008872 0.014706
0 0.315589 0.460294 0.010139 0.011765
0 0.320025 0.519853 0.008872 0.010294
0 0.323194 0.940441 0.010139 0.010294
0 0.324461 0.211029 0.010139 0.013235
0 0.325729 0.661765 0.010139 0.011765
0 0.328264 0.570588 0.010139 0.014706
0 0.328897 0.179412 0.008872 0.011765
0 0.330165 0.279412 0.008872 0.011765
0 0.331432 0.621324 0.008872 0.013235
0 0.338403 0.709559 0.010139 0.010294
0 0.342205 0.664706 0.010139 0.011765
0 0.347275 0.757353 0.010139 0.011765
0 0.347909 0.969118 0.011407 0.011765
0 0.348542 0.438971 0.010139 0.013235
0 0.352978 0.893382 0.011407 0.013235
0 0.354880 0.160294 0.010139 0.011765
0 0.354246 0.606618 0.008872 0.013235
0 0.356781 0.295588 0.008872 0.011765
0 0.358682 0.420588 0.010139 0.011765
0 0.361217 0.758088 0.010139 0.013235
0 0.363752 0.735294 0.010139 0.011765
0 0.364385 0.393382 0.008872 0.010294
0 0.365019 0.799265 0.010139 0.010294
0 0.366286 0.336765 0.010139 0.011765
0 0.371356 0.779412 0.010139 0.011765
0 0.370722 0.843382 0.008872 0.010294
0 0.375792 0.921324 0.008872 0.013235
0 0.382129 0.341176 0.011407 0.011765
0 0.383397 0.550000 0.008872 0.011765
0 0.384030 0.950000 0.010139 0.011765
0 0.385298 0.238235 0.010139 0.011765
0 0.392269 0.711029 0.011407 0.013235
0 0.406210 0.841176 0.008872 0.011765
0 0.408112 0.469853 0.010139 0.013235
0 0.410013 0.703676 0.008872 0.010294
0 0.411280 0.873529 0.008872 0.011765
0 0.411280 0.971324 0.008872 0.010294
0 0.415082 0.908824 0.008872 0.011765
0 0.416984 0.289706 0.010139 0.011765
0 0.417617 0.944118 0.008872 0.011765
0 0.418885 0.397059 0.008872 0.011765
0 0.420786 0.152206 0.010139 0.010294
0 0.422053 0.168382 0.010139 0.010294
0 0.422053 0.480147 0.010139 0.010294
0 0.428390 0.441176 0.010139 0.011765
0 0.436629 0.377206 0.011407 0.010294
0 0.436629 0.869118 0.008872 0.011765
0 0.440431 0.174265 0.008872 0.013235
0 0.441065 0.497794 0.010139 0.013235
0 0.443599 0.263971 0.010139 0.010294
0 0.442966 0.899265 0.008872 0.010294
0 0.444867 0.561029 0.010139 0.010294
0 0.446768 0.461765 0.008872 0.011765
0 0.448669 0.540441 0.010139 0.010294
0 0.449303 0.941912 0.008872 0.010294
0 0.456907 0.863235 0.008872 0.011765
0 0.458809 0.291176 0.010139 0.011765
0 0.462611 0.165441 0.010139 0.013235
0 0.461977 0.368382 0.008872 0.010294
0 0.461977 0.604412 0.008872 0.014706
0 0.461977 0.703676 0.008872 0.010294
0 0.464512 0.848529 0.008872 0.011765
0 0.468314 0.818382 0.008872 0.010294
0 0.471483 0.509559 0.010139 0.010294
0 0.474651 0.611029 0.011407 0.010294
0 0.473384 0.708824 0.008872 0.011765
0 0.474651 0.827941 0.008872 0.011765
0 0.476553 0.408088 0.010139 0.010294
0 0.479087 0.103676 0.010139 0.010294
0 0.480989 0.370588 0.011407 0.011765
0 0.481622 0.944853 0.010139 0.010294
0 0.482890 0.591912 0.010139 0.010294
0 0.489227 0.356618 0.010139 0.013235
0 0.489227 0.703676 0.010139 0.013235
0 0.489861 0.206618 0.008872 0.010294
0 0.490494 0.967647 0.010139 0.011765
0 0.491762 0.161765 0.010139 0.011765
0 0.493663 0.103676 0.011407 0.010294
0 0.495564 0.140441 0.010139 0.010294
0 0.496198 0.394118 0.011407 0.011765
0 0.496198 0.638971 0.008872 0.010294
0 0.498733 0.797794 0.011407 0.010294
0 0.500634 0.893382 0.010139 0.010294
0 0.506971 0.352941 0.010139 0.011765
0 0.508238 0.430882 0.010139 0.011765
0 0.513308 0.238971 0.010139 0.010294
0 0.513942 0.097059 0.008872 0.011765
0 0.517110 0.829412 0.010139 0.011765
0 0.519645 0.560294 0.010139 0.011765
0 0.520913 0.055882 0.010139 0.011765
0 0.521546 0.519853 0.011407 0.010294
0 0.520913 0.787500 0.010139 0.010294
0 0.522180 0.145588 0.010139 0.011765
0 0.525982 0.925735 0.010139 0.010294
0 0.526616 0.683824 0.008872 0.011765
0 0.529151 0.197059 0.008872 0.011765
0 0.531686 0.537500 0.008872 0.013235
0 0.532953 0.424265 0.008872 0.010294
0 0.534854 0.623529 0.010139 0.011765
0 0.536122 0.302206 0.010139 0.010294
0 0.536122 0.647059 0.010139 0.011765
0 0.539290 0.111029 0.008872 0.010294
0 0.545627 0.950735 0.011407 0.013235
0 0.551965 0.751471 0.008872 0.014706
0 0.555767 0.582353 0.008872 0.011765
0 0.557668 0.648529 0.010139 0.011765
0 0.558302 0.814706 0.008872 0.011765
0 0.560203 0.453676 0.010139 0.010294
0 0.564639 0.062500 0.008872 0.010294
0 0.569075 0.594853 0.010139 0.010294
0 0.572877 0.222059 0.010139 0.011765
0 0.575412 0.279412 0.010139 0.011765
0 0.575412 0.425000 0.010139 0.011765
0 0.574778 0.611029 0.008872 0.010294
0 0.576046 0.591176 0.008872 0.011765
0 0.579214 0.673529 0.010139 0.011765
0 0.580482 0.053676 0.010139 0.010294
0 0.583016 0.896324 0.010139 0.010294
0 0.587452 0.499265 0.008872 0.010294
0 0.598859 0.708824 0.008872 0.011765
0 0.600760 0.377941 0.010139 0.011765
0 0.600760 0.792647 0.010139 0.011765
0 0.600760 0.856618 0.010139 0.010294
0 0.602028 0.746324 0.010139 0.010294
0 0.602662 0.594853 0.008872 0.010294
0 0.603929 0.450000 0.008872 0.011765
0 0.603929 0.653676 0.008872 0.010294
0 0.604563 0.676471 0.010139 0.011765
0 0.605196 0.694853 0.008872 0.010294
0 0.605830 0.960294 0.010139 0.011765
0 0.605196 0.981618 0.008872 0.010294
0 0.607098 0.330882 0.010139 0.011765
0 0.613435 0.228676 0.010139 0.010294
0 0.617237 0.167647 0.010139 0.011765
0 0.616603 0.358088 0.008872 0.013235
0 0.617237 0.805147 0.010139 0.010294
0 0.619772 0.509559 0.010139 0.010294
0 0.619772 0.538235 0.010139 0.011765
0 0.619138 0.641912 0.008872 0.010294
0 0.624842 0.078676 0.010139 0.010294
0 0.625475 0.384559 0.008872 0.010294
0 0.629278 0.397794 0.008872 0.010294
0 0.630545 0.156618 0.008872 0.010294
0 0.633080 0.578676 0.011407 0.010294
0 0.633080 0.323529 0.008872 0.011765
0 0.634981 0.494853 0.010139 0.010294
0 0.635615 0.541912 0.008872 0.010294
0 0.636248 0.779412 0.010139 0.011765
0 0.639417 0.303676 0.008872 0.010294
0 0.642586 0.120588 0.010139 0.011765
0 0.643219 0.613971 0.008872 0.010294
0 0.647655 0.775735 0.010139 0.013235
0 0.650190 0.333824 0.010139 0.011765
0 0.650824 0.425000 0.008872 0.011765
0 0.657161 0.480882 0.008872 0.011765
0 0.659062 0.781618 0.010139 0.010294
0 0.666667 0.563971 0.010139 0.010294
0 0.671103 0.286029 0.011407 0.010294
0 0.670469 0.386029 0.010139 0.010294
0 0.671736 0.752941 0.010139 0.011765
0 0.673638 0.982353 0.008872 0.011765
0 0.676806 0.343382 0.010139 0.013235
0 0.676172 0.408088 0.008872 0.010294
0 0.679341 0.946324 0.010139 0.010294
0 0.681876 0.866176 0.010139 0.011765
0 0.685678 0.363235 0.010139 0.011765
0 0.685044 0.477941 0.008872 0.011765
0 0.687579 0.025735 0.008872 0.010294
0 0.688213 0.653676 0.010139 0.010294
0 0.692015 0.978676 0.010139 0.010294
0 0.701521 0.752941 0.008872 0.011765
0 0.703422 0.473529 0.010139 0.011765
0 0.702788 0.790441 0.008872 0.010294
0 0.702788 0.918382 0.008872 0.013235
0 0.705323 0.823529 0.008872 0.011765
0 0.709125 0.572794 0.008872 0.010294
0 0.709125 0.657353 0.008872 0.011765
0 0.714829 0.713971 0.010139 0.010294
0 0.716096 0.082353 0.010139 0.011765
0 0.717997 0.795588 0.008872 0.011765
0 0.719265 0.374265 0.008872 0.010294
0 0.721800 0.119118 0.008872 0.011765
0 0.723701 0.661765 0.010139 0.014706
0 0.724335 0.569118 0.008872 0.011765
0 0.726236 0.587500 0.010139 0.013235
0 0.725602 0.919118 0.008872 0.011765
0 0.731939 0.305882 0.011407 0.011765
0 0.733840 0.282353 0.010139 0.011765
0 0.735741 0.186029 0.011407 0.010294
0 0.735741 0.980147 0.008872 0.010294
0 0.738910 0.036029 0.012674 0.013235
0 0.738276 0.094853 0.008872 0.010294
0 0.739544 0.259559 0.011407 0.010294
0 0.740811 0.363971 0.008872 0.010294
0 0.742712 0.786029 0.010139 0.010294
0 0.747782 0.163971 0.010139 0.010294
0 0.749049 0.381618 0.010139 0.010294
0 0.752852 0.126471 0.010139 0.011765
0 0.752218 0.827941 0.008872 0.011765
0 0.759823 0.948529 0.008872 0.011765
0 0.765526 0.138971 0.010139 0.010294
0 0.766160 0.415441 0.008872 0.010294
0 0.767427 0.330882 0.008872 0.011765
0 0.768061 0.388235 0.010139 0.011765
0 0.768695 0.532353 0.011407 0.008824
0 0.768061 0.931618 0.010139 0.010294
0 0.768695 0.175000 0.008872 0.014706
0 0.769962 0.737500 0.008872 0.010294
0 0.773131 0.152941 0.010139 0.011765
0 0.773764 0.583824 0.011407 0.008824
0 0.776933 0.635294 0.010139 0.011765
0 0.776299 0.766912 0.008872 0.010294
0 0.777567 0.505147 0.008872 0.013235
0 0.778200 0.788971 0.010139 0.010294
0 0.783904 0.971324 0.011407 0.010294
0 0.783904 0.311029 0.008872 0.010294
0 0.787706 0.878676 0.008872 0.010294
0 0.790241 0.944853 0.011407 0.010294
0 0.791508 0.471324 0.011407 0.013235
0 0.792142 0.756618 0.010139 0.013235
0 0.792142 0.850735 0.010139 0.013235
0 0.792776 0.052941 0.008872 0.011765
0 0.795944 0.340441 0.010139 0.013235
0 0.795311 0.608088 0.008872 0.010294
0 0.798479 0.154412 0.010139 0.011765
0 0.804816 0.787500 0.010139 0.010294
0 0.807985 0.695588 0.011407 0.011765
0 0.808619 0.111029 0.010139 0.010294
0 0.809252 0.079412 0.008872 0.011765
0 0.809252 0.753676 0.008872 0.010294
0 0.810520 0.091176 0.008872 0.011765
0 0.812421 0.564706 0.010139 0.011765
0 0.813688 0.517647 0.010139 0.011765
0 0.818124 0.573529 0.008872 0.011765
0 0.820025 0.075735 0.010139 0.010294
0 0.821293 0.133088 0.010139 0.010294
0 0.820659 0.896324 0.008872 0.010294
0 0.821926 0.941176 0.011407 0.011765
0 0.822560 0.091912 0.010139 0.010294
0 0.823828 0.525000 0.010139 0.011765
0 0.823194 0.979412 0.008872 0.011765
0 0.827630 0.721324 0.010139 0.010294
0 0.826996 0.836029 0.008872 0.010294
0 0.828264 0.855882 0.011407 0.011765
0 0.835868 0.596324 0.008872 0.013235
0 0.839037 0.684559 0.010139 0.013235
0 0.838403 0.701471 0.008872 0.011765
0 0.839670 0.884559 0.008872 0.013235
0 0.840304 0.936765 0.010139 0.011765
0 0.847275 0.790441 0.008872 0.010294
0 0.850444 0.364706 0.010139 0.011765
0 0.852345 0.507353 0.008872 0.011765
0 0.856781 0.299265 0.010139 0.013235
0 0.857414 0.931618 0.008872 0.013235
0 0.859316 0.773529 0.010139 0.011765
0 0.866286 0.946324 0.011407 0.010294
0 0.866920 0.283088 0.010139 0.010294
0 0.868821 0.709559 0.008872 0.013235
0 0.871990 0.315441 0.010139 0.010294
0 0.873257 0.138235 0.010139 0.011765
0 0.875158 0.805882 0.008872 0.011765
0 0.879594 0.540441 0.007605 0.013235
0 0.881496 0.744118 0.008872 0.011765
0 0.884030 0.980147 0.008872 0.010294
0 0.887833 0.458088 0.008872 0.010294
0 0.892269 0.170588 0.010139 0.011765
0 0.892902 0.402941 0.008872 0.011765
0 0.894170 0.545588 0.008872 0.011765
0 0.894170 0.866176 0.008872 0.011765
0 0.898606 0.741912 0.010139 0.010294
0 0.900507 0.305882 0.008872 0.011765
0 0.901774 0.523529 0.008872 0.011765
0 0.901774 0.784559 0.008872 0.010294
0 0.903676 0.900000 0.010139 0.011765
0 0.905577 0.308824 0.008872 0.011765
0 0.908112 0.337500 0.011407 0.010294
0 0.911280 0.840441 0.010139 0.010294
0 0.915082 0.887500 0.010139 0.010294
0 0.919518 0.536029 0.011407 0.010294
0 0.924588 0.225735 0.008872 0.010294
0 0.924588 0.241912 0.008872 0.010294
0 0.924588 0.927941 0.008872 0.011765
0 0.925856 0.620588 0.008872 0.011765
0 0.927123 0.519118 0.008872 0.011765
0 0.927123 0.556618 0.008872 0.010294
0 0.928390 0.197059 0.008872 0.011765
0 0.932193 0.425735 0.011407 0.010294
0 0.935361 0.631618 0.010139 0.010294
0 0.934728 0.816912 0.008872 0.010294
0 0.937262 0.212500 0.008872 0.010294
0 0.938530 0.263235 0.008872 0.011765
0 0.944867 0.402206 0.011407 0.010294
0 0.944867 0.668382 0.008872 0.010294
0 0.946134 0.517647 0.008872 0.011765
0 0.948669 0.147794 0.008872 0.010294
0 0.948669 0.957353 0.008872 0.011765
0 0.951204 0.888235 0.008872 0.011765
0 0.968314 0.307353 0.007605 0.014706
0 0.814322 0.244853 0.013942 0.016176
0 0.416350 0.660294 0.016477 0.020588
0 0.403676 0.666912 0.016477 0.019118
