# Supplementary material for: A deep convolutional neural network for efficient microglia detection
Source: Sci Rep. 2023 Jul 10;13:11139. doi: 10.1038/s41598-023-37963-8 (PMC10333175; doi:10.1038/s41598-023-37963-8)
Supplement: Supplementary file 2 — Supplementary Tables. [file 41598_2023_37963_MOESM2_ESM.zip › 1M05-3_Str.txt]

0 0.025000 0.719351 0.009459 0.008413
0 0.039865 0.835337 0.009459 0.009615
0 0.044595 0.713341 0.010811 0.008413
0 0.044595 0.787861 0.010811 0.010817
0 0.047297 0.878005 0.010811 0.008413
0 0.054730 0.844952 0.009459 0.009615
0 0.055405 0.891827 0.010811 0.009615
0 0.068243 0.929087 0.009459 0.009615
0 0.070946 0.829928 0.009459 0.010817
0 0.083108 0.784856 0.009459 0.009615
0 0.089189 0.548678 0.010811 0.008413
0 0.089189 0.721755 0.008108 0.010817
0 0.095270 0.868990 0.014865 0.009615
0 0.093243 0.959135 0.010811 0.009615
0 0.102027 0.536659 0.009459 0.010817
0 0.104730 0.788462 0.009459 0.009615
0 0.106757 0.500000 0.010811 0.009615
0 0.108108 0.691707 0.010811 0.010817
0 0.108784 0.599760 0.009459 0.009615
0 0.109459 0.728966 0.010811 0.008413
0 0.110811 0.972957 0.010811 0.010817
0 0.116892 0.849760 0.009459 0.009615
0 0.116892 0.864183 0.009459 0.009615
0 0.121622 0.822115 0.010811 0.012019
0 0.120946 0.878005 0.009459 0.010817
0 0.124324 0.722356 0.010811 0.009615
0 0.132432 0.712740 0.010811 0.009615
0 0.132432 0.808293 0.010811 0.008413
0 0.133784 0.783654 0.010811 0.009615
0 0.135135 0.849760 0.010811 0.009615
0 0.143919 0.672476 0.012162 0.008413
0 0.145946 0.495793 0.010811 0.008413
0 0.147297 0.608173 0.010811 0.009615
0 0.151351 0.514423 0.010811 0.009615
0 0.153378 0.914663 0.009459 0.009615
0 0.154730 0.951923 0.012162 0.009615
0 0.156081 0.861779 0.009459 0.009615
0 0.158108 0.774038 0.010811 0.012019
0 0.164189 0.972356 0.009459 0.009615
0 0.167568 0.631611 0.010811 0.008413
0 0.168243 0.557091 0.009459 0.008413
0 0.168919 0.827524 0.010811 0.008413
0 0.170270 0.482572 0.010811 0.008413
0 0.172297 0.572716 0.012162 0.010817
0 0.172297 0.415264 0.009459 0.008413
0 0.182432 0.936899 0.010811 0.008413
0 0.184459 0.596154 0.009459 0.009615
0 0.188514 0.509615 0.009459 0.009615
0 0.191892 0.820913 0.010811 0.009615
0 0.194595 0.731971 0.010811 0.009615
0 0.195946 0.759615 0.010811 0.009615
0 0.201351 0.497596 0.010811 0.009615
0 0.205405 0.519832 0.008108 0.010817
0 0.207432 0.890625 0.009459 0.009615
0 0.208784 0.385216 0.009459 0.008413
0 0.209459 0.675481 0.010811 0.009615
0 0.210811 0.781851 0.010811 0.008413
0 0.211486 0.870192 0.009459 0.009615
0 0.217568 0.850962 0.010811 0.012019
0 0.224324 0.790865 0.010811 0.009615
0 0.226351 0.896034 0.009459 0.010817
0 0.231081 0.809495 0.010811 0.008413
0 0.231081 0.388822 0.008108 0.010817
0 0.235811 0.616587 0.009459 0.009615
0 0.238514 0.505409 0.009459 0.008413
0 0.239865 0.818510 0.009459 0.009615
0 0.239865 0.903846 0.009459 0.009615
0 0.244595 0.854567 0.010811 0.009615
0 0.247297 0.602163 0.010811 0.009615
0 0.246622 0.731370 0.009459 0.008413
0 0.249324 0.694111 0.009459 0.010817
0 0.254730 0.416466 0.009459 0.010817
0 0.258784 0.906250 0.009459 0.009615
0 0.260811 0.325120 0.010811 0.008413
0 0.260135 0.622596 0.009459 0.009615
0 0.262162 0.542067 0.010811 0.009615
0 0.262162 0.844351 0.010811 0.008413
0 0.272973 0.661659 0.010811 0.008413
0 0.273649 0.288462 0.009459 0.009615
0 0.273649 0.584135 0.009459 0.009615
0 0.275000 0.560697 0.009459 0.010817
0 0.275000 0.915264 0.009459 0.008413
0 0.280405 0.834736 0.009459 0.008413
0 0.284459 0.296274 0.009459 0.008413
0 0.287838 0.510817 0.010811 0.009615
0 0.290541 0.686899 0.010811 0.008413
0 0.295270 0.465745 0.012162 0.010817
0 0.293919 0.537260 0.009459 0.009615
0 0.296622 0.397236 0.009459 0.008413
0 0.296622 0.731370 0.009459 0.008413
0 0.304054 0.527043 0.010811 0.008413
0 0.303378 0.950721 0.009459 0.009615
0 0.304730 0.243389 0.009459 0.008413
0 0.306757 0.352764 0.010811 0.008413
0 0.310811 0.545673 0.010811 0.009615
0 0.317568 0.909255 0.013514 0.013221
0 0.319595 0.442308 0.012162 0.009615
0 0.318243 0.673678 0.009459 0.008413
0 0.320270 0.893029 0.010811 0.009615
0 0.320946 0.230769 0.009459 0.009615
0 0.327703 0.871995 0.009459 0.008413
0 0.329730 0.416466 0.010811 0.008413
0 0.340541 0.257812 0.010811 0.008413
0 0.341892 0.785457 0.010811 0.008413
0 0.346622 0.401442 0.009459 0.009615
0 0.347973 0.240385 0.009459 0.009615
0 0.355405 0.359375 0.010811 0.009615
0 0.356081 0.748798 0.009459 0.009615
0 0.358108 0.670673 0.010811 0.009615
0 0.360135 0.793870 0.009459 0.008413
0 0.363514 0.819712 0.010811 0.009615
0 0.366216 0.320312 0.010811 0.010817
0 0.367568 0.274038 0.010811 0.009615
0 0.367568 0.387620 0.010811 0.008413
0 0.370270 0.400841 0.010811 0.008413
0 0.373649 0.444111 0.009459 0.008413
0 0.378378 0.515024 0.010811 0.008413
0 0.379054 0.196514 0.009459 0.008413
0 0.380405 0.424880 0.009459 0.008413
0 0.380405 0.911659 0.009459 0.010817
0 0.383784 0.292668 0.010811 0.010817
0 0.384459 0.600962 0.012162 0.009615
0 0.383784 0.766827 0.010811 0.009615
0 0.394595 0.758413 0.010811 0.009615
0 0.397973 0.808894 0.009459 0.009615
0 0.399324 0.908654 0.012162 0.009615
0 0.401351 0.888822 0.010811 0.008413
0 0.402027 0.200721 0.009459 0.009615
0 0.402027 0.646635 0.009459 0.009615
0 0.406081 0.503606 0.009459 0.009615
0 0.407432 0.241587 0.009459 0.009615
0 0.408108 0.605168 0.010811 0.010817
0 0.409459 0.397236 0.010811 0.010817
0 0.418243 0.805889 0.009459 0.008413
0 0.421622 0.325721 0.010811 0.009615
0 0.422297 0.421274 0.012162 0.008413
0 0.422297 0.877404 0.012162 0.009615
0 0.427703 0.280048 0.014865 0.009615
0 0.425676 0.965144 0.010811 0.009615
0 0.432432 0.693510 0.010811 0.009615
0 0.431757 0.735577 0.009459 0.009615
0 0.431757 0.793269 0.009459 0.009615
0 0.437162 0.451322 0.012162 0.008413
0 0.437162 0.402043 0.009459 0.010817
0 0.439189 0.436899 0.010811 0.008413
0 0.438514 0.643029 0.009459 0.009615
0 0.440541 0.364183 0.010811 0.009615
0 0.440541 0.781250 0.010811 0.009615
0 0.446622 0.726562 0.009459 0.008413
0 0.455405 0.320312 0.010811 0.008413
0 0.459459 0.522236 0.013514 0.010817
0 0.460811 0.120793 0.010811 0.010817
0 0.462838 0.929688 0.009459 0.008413
0 0.465541 0.834736 0.009459 0.008413
0 0.472297 0.454327 0.014865 0.009615
0 0.469595 0.786659 0.009459 0.008413
0 0.471622 0.714543 0.010811 0.008413
0 0.472297 0.853966 0.009459 0.008413
0 0.475000 0.186298 0.012162 0.009615
0 0.474324 0.567909 0.010811 0.010817
0 0.473649 0.978966 0.009459 0.008413
0 0.476351 0.160457 0.012162 0.010817
0 0.476351 0.283053 0.009459 0.008413
0 0.482432 0.906851 0.010811 0.008413
0 0.487162 0.400841 0.012162 0.008413
0 0.485811 0.672476 0.009459 0.008413
0 0.488514 0.555889 0.012162 0.010817
0 0.489189 0.780048 0.010811 0.009615
0 0.492568 0.883413 0.009459 0.009615
0 0.494595 0.535457 0.010811 0.010817
0 0.496622 0.110577 0.009459 0.009615
0 0.500000 0.808293 0.010811 0.008413
0 0.506081 0.939303 0.009459 0.008413
0 0.508784 0.331731 0.012162 0.009615
0 0.508108 0.750601 0.008108 0.010817
0 0.512838 0.605769 0.009459 0.009615
0 0.516892 0.084135 0.012162 0.009615
0 0.516892 0.545673 0.012162 0.009615
0 0.515541 0.925481 0.009459 0.009615
0 0.524324 0.216947 0.010811 0.008413
0 0.523649 0.335938 0.009459 0.010817
0 0.531081 0.948918 0.010811 0.008413
0 0.531757 0.562500 0.009459 0.009615
0 0.532432 0.857572 0.010811 0.008413
0 0.535811 0.158654 0.009459 0.009615
0 0.538514 0.143630 0.012162 0.008413
0 0.544595 0.385817 0.010811 0.009615
0 0.544595 0.414062 0.010811 0.008413
0 0.545270 0.911659 0.009459 0.008413
0 0.550000 0.510817 0.010811 0.009615
0 0.551351 0.631611 0.010811 0.008413
0 0.555405 0.805288 0.010811 0.009615
0 0.555405 0.844952 0.010811 0.009615
0 0.561486 0.522236 0.012162 0.008413
0 0.561486 0.890024 0.012162 0.008413
0 0.561486 0.422476 0.009459 0.010817
0 0.564189 0.733173 0.012162 0.009615
0 0.565541 0.115385 0.009459 0.009615
0 0.570946 0.507212 0.009459 0.009615
0 0.572297 0.412260 0.009459 0.009615
0 0.577703 0.225361 0.009459 0.008413
0 0.580405 0.259615 0.012162 0.009615
0 0.579730 0.435096 0.010811 0.009615
0 0.581081 0.550481 0.010811 0.009615
0 0.582432 0.274639 0.010811 0.010817
0 0.582432 0.869591 0.010811 0.008413
0 0.583784 0.676683 0.010811 0.009615
0 0.587162 0.963942 0.012162 0.009615
0 0.587838 0.761418 0.010811 0.008413
0 0.589189 0.588942 0.010811 0.009615
0 0.591892 0.349159 0.010811 0.008413
0 0.593919 0.189904 0.009459 0.009615
0 0.597297 0.282452 0.010811 0.009615
0 0.598649 0.924279 0.010811 0.012019
0 0.599324 0.643029 0.009459 0.009615
0 0.602703 0.132212 0.010811 0.009615
0 0.608784 0.955529 0.012162 0.009615
0 0.612162 0.902043 0.010811 0.008413
0 0.614865 0.345553 0.013514 0.008413
0 0.613514 0.679688 0.010811 0.008413
0 0.620946 0.393029 0.009459 0.009615
0 0.620946 0.879207 0.009459 0.010817
0 0.623649 0.109976 0.009459 0.008413
0 0.628378 0.453125 0.010811 0.009615
0 0.628378 0.513221 0.010811 0.009615
0 0.628378 0.778846 0.010811 0.009615
0 0.627703 0.860577 0.009459 0.009615
0 0.629054 0.384014 0.009459 0.008413
0 0.629730 0.470553 0.010811 0.008413
0 0.630405 0.662260 0.012162 0.009615
0 0.632432 0.063101 0.010811 0.008413
0 0.638514 0.403245 0.012162 0.010817
0 0.639865 0.831130 0.009459 0.008413
0 0.641892 0.345553 0.010811 0.008413
0 0.642568 0.433894 0.012162 0.009615
0 0.650676 0.695913 0.009459 0.009615
0 0.653378 0.495192 0.009459 0.009615
0 0.654730 0.598558 0.009459 0.009615
0 0.658784 0.725361 0.009459 0.010817
0 0.660135 0.398438 0.009459 0.008413
0 0.660811 0.618990 0.010811 0.009615
0 0.661486 0.918269 0.009459 0.009615
0 0.662162 0.980168 0.010811 0.008413
0 0.668243 0.148438 0.009459 0.008413
0 0.669595 0.490385 0.009459 0.009615
0 0.670946 0.985577 0.012162 0.009615
0 0.675000 0.844952 0.012162 0.009615
0 0.675000 0.291466 0.009459 0.008413
0 0.677703 0.890625 0.009459 0.009615
0 0.680405 0.560096 0.009459 0.009615
0 0.684459 0.069712 0.012162 0.009615
0 0.684459 0.405048 0.009459 0.009615
0 0.688514 0.123798 0.012162 0.012019
0 0.689865 0.885817 0.014865 0.009615
0 0.691892 0.302885 0.013514 0.009615
0 0.691216 0.620793 0.012162 0.010817
0 0.691216 0.105168 0.009459 0.008413
0 0.701351 0.826322 0.010811 0.008413
0 0.702703 0.552885 0.010811 0.009615
0 0.702703 0.612380 0.010811 0.010817
0 0.705405 0.178486 0.010811 0.008413
0 0.705405 0.195312 0.010811 0.008413
0 0.706757 0.496995 0.010811 0.010817
0 0.706757 0.774038 0.010811 0.009615
0 0.711486 0.199519 0.012162 0.009615
0 0.710811 0.870192 0.010811 0.009615
0 0.714865 0.420072 0.010811 0.010817
0 0.714189 0.697716 0.009459 0.008413
0 0.722973 0.581731 0.010811 0.009615
0 0.722297 0.715144 0.009459 0.009615
0 0.723649 0.051082 0.009459 0.008413
0 0.726351 0.681490 0.009459 0.012019
0 0.728378 0.700120 0.010811 0.008413
0 0.730405 0.191106 0.012162 0.009615
0 0.729054 0.801683 0.009459 0.009615
0 0.730405 0.690505 0.009459 0.010817
0 0.734459 0.765024 0.009459 0.010817
0 0.738514 0.573317 0.009459 0.009615
0 0.743919 0.796274 0.012162 0.008413
0 0.744595 0.040264 0.010811 0.008413
0 0.748649 0.237380 0.010811 0.008413
0 0.752703 0.292668 0.010811 0.008413
0 0.753378 0.880409 0.009459 0.008413
0 0.758784 0.213942 0.009459 0.009615
0 0.759459 0.701322 0.010811 0.008413
0 0.762162 0.060096 0.010811 0.012019
0 0.762838 0.381010 0.012162 0.009615
0 0.767568 0.246394 0.010811 0.012019
0 0.770270 0.109375 0.013514 0.009615
0 0.768243 0.507812 0.009459 0.010817
0 0.770946 0.367788 0.009459 0.009615
0 0.771622 0.465144 0.010811 0.009615
0 0.771622 0.590144 0.010811 0.009615
0 0.776351 0.870793 0.014865 0.008413
0 0.775676 0.076923 0.010811 0.009615
0 0.780405 0.085337 0.009459 0.009615
0 0.781757 0.265625 0.012162 0.012019
0 0.781081 0.384615 0.010811 0.009615
0 0.789189 0.676683 0.010811 0.009615
0 0.789189 0.790865 0.010811 0.009615
0 0.790541 0.199519 0.010811 0.009615
0 0.795270 0.415264 0.012162 0.010817
0 0.797973 0.903846 0.009459 0.009615
0 0.800000 0.670072 0.010811 0.010817
0 0.801351 0.542067 0.010811 0.009615
0 0.805405 0.521034 0.010811 0.008413
0 0.808784 0.490385 0.009459 0.009615
0 0.813514 0.618990 0.010811 0.009615
0 0.817568 0.176082 0.013514 0.008413
0 0.816892 0.819111 0.012162 0.010817
0 0.819595 0.090745 0.009459 0.008413
0 0.824324 0.233173 0.010811 0.012019
0 0.825676 0.039062 0.008108 0.010817
0 0.829730 0.866587 0.010811 0.009615
0 0.831081 0.765024 0.010811 0.008413
0 0.832432 0.930889 0.010811 0.010817
0 0.837838 0.091346 0.010811 0.009615
0 0.839189 0.316707 0.013514 0.010817
0 0.838514 0.424880 0.012162 0.008413
0 0.837838 0.978966 0.010811 0.008413
0 0.839865 0.546274 0.012162 0.008413
0 0.840541 0.408654 0.010811 0.009615
0 0.843243 0.135817 0.013514 0.009615
0 0.841216 0.957332 0.009459 0.008413
0 0.845270 0.447716 0.009459 0.008413
0 0.847297 0.914062 0.010811 0.008413
0 0.852027 0.331130 0.012162 0.008413
0 0.852027 0.183894 0.009459 0.009615
0 0.852027 0.670072 0.009459 0.008413
0 0.856081 0.388822 0.009459 0.008413
0 0.858108 0.457933 0.010811 0.009615
0 0.860135 0.621995 0.012162 0.010817
0 0.869595 0.096755 0.009459 0.008413
0 0.871622 0.159255 0.010811 0.008413
0 0.872297 0.697115 0.009459 0.009615
0 0.873649 0.322115 0.009459 0.009615
0 0.881757 0.405649 0.012162 0.008413
0 0.881081 0.631611 0.010811 0.008413
0 0.883108 0.835938 0.012162 0.008413
0 0.883784 0.445913 0.010811 0.009615
0 0.885811 0.176683 0.009459 0.009615
0 0.887838 0.363582 0.010811 0.008413
0 0.891216 0.563702 0.012162 0.009615
0 0.889865 0.689303 0.009459 0.008413
0 0.891892 0.593750 0.010811 0.009615
0 0.891892 0.808894 0.010811 0.009615
0 0.895270 0.238582 0.012162 0.008413
0 0.897297 0.209736 0.010811 0.010817
0 0.896622 0.273438 0.009459 0.010817
0 0.899324 0.155048 0.009459 0.009615
0 0.900000 0.640625 0.010811 0.009615
0 0.901351 0.506611 0.010811 0.008413
0 0.907432 0.673678 0.009459 0.008413
0 0.910811 0.167067 0.010811 0.009615
0 0.912162 0.728966 0.010811 0.008413
0 0.912162 0.783053 0.010811 0.008413
0 0.913514 0.196514 0.010811 0.008413
0 0.914865 0.598558 0.010811 0.009615
0 0.914865 0.768630 0.010811 0.008413
0 0.916216 0.429688 0.010811 0.010817
0 0.917568 0.735577 0.010811 0.009615
0 0.922297 0.637620 0.014865 0.010817
0 0.923649 0.841947 0.009459 0.008413
0 0.927703 0.508413 0.009459 0.009615
0 0.932432 0.036659 0.010811 0.010817
0 0.932432 0.359375 0.010811 0.009615
0 0.932432 0.489183 0.010811 0.009615
0 0.940541 0.282452 0.010811 0.009615
0 0.941892 0.399038 0.010811 0.009615
0 0.947297 0.840144 0.010811 0.009615
0 0.953378 0.236178 0.009459 0.008413
0 0.955405 0.623197 0.010811 0.008413
0 0.956757 0.514423 0.010811 0.009615
0 0.961486 0.730769 0.009459 0.009615
0 0.965541 0.109375 0.009459 0.012019
0 0.972297 0.412260 0.009459 0.009615
0 0.972297 0.772236 0.009459 0.008413
0 0.980405 0.367188 0.012162 0.010817
0 0.979054 0.608774 0.009459 0.008413
0 0.980405 0.088341 0.009459 0.008413
0 0.982432 0.141226 0.010811 0.010817
0 0.982432 0.252404 0.010811 0.009615
0 0.983784 0.404447 0.010811 0.008413
0 0.442568 0.986779 0.020270 0.019231
0 0.528378 0.986779 0.024324 0.016827
0 0.233784 0.984976 0.024324 0.020433
0 0.205405 0.990986 0.016216 0.015625
