# Supplementary material for: A deep convolutional neural network for efficient microglia detection
Source: Sci Rep. 2023 Jul 10;13:11139. doi: 10.1038/s41598-023-37963-8 (PMC10333175; doi:10.1038/s41598-023-37963-8)
Supplement: Supplementary file 2 — Supplementary Tables. [file 41598_2023_37963_MOESM2_ESM.zip › 1M05_Str.txt]

0 0.017356 0.826777 0.010681 0.011421
0 0.023364 0.947970 0.012016 0.010152
0 0.024700 0.902284 0.012016 0.010152
0 0.052069 0.878173 0.010681 0.010152
0 0.055407 0.914340 0.012016 0.011421
0 0.059413 0.862310 0.009346 0.008883
0 0.072096 0.705584 0.010681 0.010152
0 0.074766 0.670051 0.010681 0.010152
0 0.074766 0.789975 0.010681 0.011421
0 0.078104 0.979061 0.009346 0.008883
0 0.082109 0.593909 0.012016 0.010152
0 0.084780 0.651015 0.012016 0.010152
0 0.090788 0.618655 0.010681 0.008883
0 0.090788 0.675761 0.010681 0.011421
0 0.092123 0.736041 0.010681 0.010152
0 0.100801 0.539975 0.012016 0.011421
0 0.100801 0.825508 0.012016 0.008883
0 0.117490 0.503807 0.010681 0.010152
0 0.116822 0.753807 0.009346 0.010152
0 0.118158 0.785533 0.009346 0.010152
0 0.127503 0.912437 0.012016 0.010152
0 0.128171 0.663706 0.010681 0.010152
0 0.128171 0.833756 0.010681 0.010152
0 0.136182 0.703046 0.010681 0.010152
0 0.136182 0.821066 0.010681 0.010152
0 0.142190 0.652919 0.012016 0.008883
0 0.145527 0.912437 0.010681 0.010152
0 0.154206 0.561548 0.009346 0.008883
0 0.154206 0.788706 0.009346 0.008883
0 0.156208 0.959391 0.010681 0.010152
0 0.156876 0.521574 0.009346 0.010152
0 0.162216 0.853426 0.009346 0.008883
0 0.164219 0.900381 0.013351 0.008883
0 0.164887 0.650381 0.009346 0.008883
0 0.166889 0.734137 0.010681 0.008883
0 0.177570 0.800127 0.010681 0.008883
0 0.181575 0.678934 0.010681 0.010152
0 0.182243 0.956218 0.012016 0.008883
0 0.188251 0.434645 0.010681 0.008883
0 0.190254 0.452411 0.012016 0.008883
0 0.193591 0.491751 0.010681 0.011421
0 0.197597 0.885787 0.010681 0.010152
0 0.198264 0.474619 0.009346 0.010152
0 0.201602 0.953680 0.010681 0.008883
0 0.204272 0.781091 0.010681 0.008883
0 0.205607 0.431472 0.010681 0.010152
0 0.206943 0.350888 0.010681 0.011421
0 0.206943 0.538071 0.010681 0.010152
0 0.214286 0.769036 0.009346 0.010152
0 0.215621 0.949239 0.012016 0.010152
0 0.216288 0.933376 0.010681 0.008883
0 0.221629 0.757614 0.010681 0.010152
0 0.224299 0.548858 0.010681 0.008883
0 0.227637 0.985406 0.012016 0.008883
0 0.228972 0.929569 0.009346 0.008883
0 0.238318 0.347716 0.009346 0.010152
0 0.238985 0.795051 0.010681 0.011421
0 0.247664 0.915609 0.012016 0.008883
0 0.248331 0.449239 0.010681 0.010152
0 0.251001 0.296954 0.013351 0.010152
0 0.254339 0.791878 0.009346 0.010152
0 0.259680 0.869924 0.012016 0.011421
0 0.258344 0.942259 0.009346 0.008883
0 0.260347 0.843909 0.010681 0.010152
0 0.262350 0.462563 0.009346 0.008883
0 0.265688 0.657360 0.010681 0.010152
0 0.267690 0.645939 0.012016 0.010152
0 0.269025 0.287437 0.012016 0.013959
0 0.271028 0.890228 0.010681 0.011421
0 0.274366 0.951142 0.012016 0.011421
0 0.274366 0.454949 0.009346 0.008883
0 0.276368 0.479695 0.010681 0.010152
0 0.278371 0.385787 0.009346 0.010152
0 0.279706 0.965736 0.009346 0.010152
0 0.287717 0.684010 0.009346 0.010152
0 0.289720 0.528553 0.010681 0.008883
0 0.291055 0.948604 0.010681 0.008883
0 0.298398 0.710660 0.009346 0.010152
0 0.302403 0.543147 0.009346 0.010152
0 0.304406 0.588832 0.010681 0.010152
0 0.308411 0.942259 0.010681 0.008883
0 0.311081 0.392766 0.010681 0.011421
0 0.312417 0.227792 0.010681 0.008883
0 0.313084 0.399112 0.009346 0.008883
0 0.316422 0.434010 0.010681 0.010152
0 0.318425 0.864213 0.009346 0.012690
0 0.321095 0.490482 0.009346 0.008883
0 0.322430 0.273477 0.009346 0.011421
0 0.325768 0.385152 0.010681 0.008883
0 0.327770 0.929569 0.009346 0.011421
0 0.330441 0.336929 0.009346 0.011421
0 0.331776 0.607868 0.009346 0.010152
0 0.333111 0.951777 0.009346 0.010152
0 0.337784 0.710025 0.010681 0.011421
0 0.341789 0.251269 0.010681 0.010152
0 0.347130 0.483503 0.010681 0.010152
0 0.347797 0.653553 0.009346 0.010152
0 0.353805 0.768401 0.010681 0.008883
0 0.361816 0.674492 0.010681 0.008883
0 0.364486 0.305838 0.013351 0.012690
0 0.363818 0.352157 0.009346 0.011421
0 0.365821 0.919416 0.010681 0.008883
0 0.366489 0.428299 0.009346 0.008883
0 0.368491 0.579949 0.010681 0.010152
0 0.372497 0.865482 0.010681 0.010152
0 0.377837 0.894670 0.010681 0.010152
0 0.378505 0.299492 0.009346 0.010152
0 0.381175 0.173223 0.012016 0.008883
0 0.382510 0.241751 0.009346 0.008883
0 0.383845 0.521574 0.009346 0.010152
0 0.387850 0.172589 0.012016 0.010152
0 0.388518 0.562817 0.010681 0.008883
0 0.391188 0.295051 0.010681 0.008883
0 0.395194 0.748731 0.010681 0.010152
0 0.394526 0.931472 0.009346 0.012690
0 0.396529 0.465736 0.010681 0.010152
0 0.400534 0.637690 0.010681 0.008883
0 0.402537 0.175761 0.012016 0.011421
0 0.403204 0.720812 0.010681 0.010152
0 0.403872 0.592005 0.009346 0.011421
0 0.405874 0.562817 0.008011 0.011421
0 0.406542 0.662437 0.009346 0.010152
0 0.409212 0.702411 0.014686 0.008883
0 0.407210 0.957487 0.010681 0.011421
0 0.416555 0.261421 0.010681 0.010152
0 0.415888 0.610406 0.009346 0.010152
0 0.419893 0.908629 0.009346 0.010152
0 0.421896 0.185279 0.010681 0.010152
0 0.427236 0.807741 0.010681 0.008883
0 0.427236 0.843909 0.010681 0.010152
0 0.429907 0.410533 0.010681 0.011421
0 0.435915 0.431472 0.009346 0.010152
0 0.436582 0.609137 0.010681 0.010152
0 0.438585 0.717005 0.009346 0.010152
0 0.440587 0.364213 0.010681 0.010152
0 0.441923 0.298858 0.010681 0.008883
0 0.442590 0.704949 0.009346 0.008883
0 0.450601 0.621193 0.009346 0.008883
0 0.452603 0.970178 0.010681 0.008883
0 0.453271 0.214467 0.009346 0.010152
0 0.455274 0.492386 0.010681 0.012690
0 0.455941 0.752538 0.009346 0.010152
0 0.462617 0.190990 0.012016 0.008883
0 0.463284 0.314086 0.013351 0.008883
0 0.463952 0.135787 0.012016 0.010152
0 0.463284 0.516497 0.010681 0.010152
0 0.469960 0.592640 0.010681 0.010152
0 0.471963 0.115482 0.009346 0.010152
0 0.472630 0.420685 0.010681 0.008883
0 0.477303 0.673858 0.012016 0.010152
0 0.485981 0.172589 0.013351 0.012690
0 0.484646 0.649746 0.010681 0.010152
0 0.486649 0.388325 0.009346 0.010152
0 0.486649 0.501269 0.009346 0.010152
0 0.490654 0.849619 0.009346 0.008883
0 0.493324 0.349619 0.012016 0.008883
0 0.494660 0.636421 0.009346 0.008883
0 0.500668 0.962563 0.010681 0.008883
0 0.502003 0.395939 0.010681 0.010152
0 0.502670 0.567259 0.012016 0.010152
0 0.506008 0.687183 0.010681 0.011421
0 0.506676 0.617386 0.009346 0.011421
0 0.510013 0.251904 0.010681 0.011421
0 0.510013 0.708756 0.010681 0.011421
0 0.510681 0.345812 0.009346 0.013959
0 0.515354 0.316624 0.010681 0.011421
0 0.516689 0.884518 0.010681 0.010152
0 0.523364 0.368655 0.010681 0.008883
0 0.524032 0.508249 0.009346 0.008883
0 0.526702 0.136421 0.009346 0.008883
0 0.534045 0.480964 0.010681 0.010152
0 0.538051 0.723985 0.010681 0.008883
0 0.540053 0.109772 0.009346 0.008883
0 0.540053 0.759518 0.009346 0.008883
0 0.547397 0.743655 0.010681 0.010152
0 0.550067 0.658629 0.010681 0.010152
0 0.557410 0.689086 0.009346 0.010152
0 0.558745 0.434645 0.009346 0.008883
0 0.564753 0.513325 0.010681 0.011421
0 0.568758 0.089467 0.010681 0.008883
0 0.572096 0.661168 0.012016 0.010152
0 0.572764 0.577411 0.010681 0.010152
0 0.572764 0.835660 0.010681 0.013959
0 0.574766 0.129442 0.012016 0.012690
0 0.576101 0.212563 0.012016 0.008883
0 0.580107 0.494289 0.012016 0.008883
0 0.580774 0.306472 0.010681 0.011421
0 0.583445 0.232234 0.010681 0.010152
0 0.582777 0.845178 0.009346 0.010152
0 0.584112 0.404822 0.009346 0.012690
0 0.585447 0.890228 0.009346 0.011421
0 0.596796 0.661802 0.013351 0.008883
0 0.596796 0.850888 0.010681 0.008883
0 0.598798 0.112310 0.009346 0.008883
0 0.599466 0.454315 0.010681 0.010152
0 0.600134 0.551396 0.009346 0.008883
0 0.604139 0.194162 0.012016 0.010152
0 0.612150 0.100888 0.009346 0.008883
0 0.615487 0.878807 0.010681 0.011421
0 0.616155 0.460660 0.009346 0.010152
0 0.620160 0.590102 0.012016 0.010152
0 0.622163 0.634518 0.013351 0.010152
0 0.634179 0.483503 0.010681 0.010152
0 0.636849 0.953046 0.010681 0.010152
0 0.638184 0.564721 0.010681 0.010152
0 0.646862 0.393401 0.012016 0.010152
0 0.646195 0.645305 0.010681 0.008883
0 0.647530 0.755711 0.010681 0.011421
0 0.651535 0.338198 0.010681 0.008883
0 0.656208 0.559645 0.012016 0.010152
0 0.656208 0.185914 0.009346 0.008883
0 0.656208 0.884518 0.009346 0.010152
0 0.658211 0.120558 0.010681 0.010152
0 0.657543 0.879442 0.009346 0.010152
0 0.658879 0.938452 0.009346 0.008883
0 0.662884 0.614213 0.014686 0.010152
0 0.660214 0.979695 0.009346 0.010152
0 0.663551 0.721447 0.010681 0.008883
0 0.664219 0.243020 0.009346 0.011421
0 0.666222 0.633883 0.010681 0.008883
0 0.671562 0.282360 0.010681 0.008883
0 0.672230 0.200508 0.009346 0.010152
0 0.674232 0.847716 0.010681 0.010152
0 0.680908 0.776015 0.010681 0.011421
0 0.681575 0.626904 0.009346 0.010152
0 0.695594 0.829949 0.010681 0.010152
0 0.698932 0.420051 0.009346 0.010152
0 0.702270 0.096447 0.010681 0.010152
0 0.706275 0.373096 0.010681 0.010152
0 0.705607 0.726523 0.009346 0.008883
0 0.707610 0.640863 0.010681 0.010152
0 0.712283 0.461929 0.009346 0.010152
0 0.713618 0.689721 0.009346 0.011421
0 0.714953 0.246193 0.009346 0.010152
0 0.716288 0.411802 0.009346 0.008883
0 0.718959 0.026015 0.012016 0.008883
0 0.722296 0.374365 0.010681 0.010152
0 0.722296 0.445431 0.010681 0.010152
0 0.724967 0.215736 0.010681 0.010152
0 0.724967 0.719543 0.010681 0.010152
0 0.724967 0.942893 0.010681 0.010152
0 0.727637 0.468909 0.010681 0.008883
0 0.730307 0.158629 0.010681 0.010152
0 0.730975 0.092640 0.009346 0.010152
0 0.731642 0.260787 0.010681 0.011421
0 0.734980 0.315355 0.009346 0.008883
0 0.734980 0.687183 0.009346 0.008883
0 0.744326 0.916878 0.009346 0.008883
0 0.746996 0.449239 0.009346 0.012690
0 0.748331 0.182107 0.009346 0.011421
0 0.750334 0.202411 0.010681 0.011421
0 0.755007 0.107868 0.012016 0.010152
0 0.757677 0.019036 0.009346 0.010152
0 0.759012 0.572970 0.012016 0.008883
0 0.762350 0.259518 0.010681 0.008883
0 0.763017 0.811548 0.009346 0.008883
0 0.765688 0.612310 0.009346 0.008883
0 0.769025 0.889594 0.010681 0.010152
0 0.771028 0.382614 0.009346 0.008883
0 0.771028 0.734137 0.009346 0.008883
0 0.771696 0.937183 0.010681 0.008883
0 0.777036 0.169416 0.010681 0.011421
0 0.779039 0.065355 0.012016 0.011421
0 0.777704 0.328680 0.009346 0.010152
0 0.780374 0.312183 0.009346 0.010152
0 0.783044 0.551396 0.009346 0.011421
0 0.785714 0.512056 0.012016 0.011421
0 0.789052 0.146574 0.013351 0.011421
0 0.789720 0.608503 0.009346 0.008883
0 0.794393 0.731599 0.013351 0.008883
0 0.793057 0.759518 0.010681 0.008883
0 0.795060 0.792513 0.009346 0.008883
0 0.796395 0.348350 0.009346 0.008883
0 0.801736 0.553299 0.009346 0.010152
0 0.805073 0.722716 0.010681 0.008883
0 0.806409 0.691624 0.010681 0.010152
0 0.808411 0.484772 0.009346 0.010152
0 0.812417 0.506980 0.012016 0.011421
0 0.811749 0.641497 0.010681 0.008883
0 0.815754 0.231599 0.010681 0.008883
0 0.820427 0.707487 0.012016 0.008883
0 0.820427 0.014594 0.009346 0.008883
0 0.824433 0.180838 0.009346 0.008883
0 0.824433 0.390863 0.009346 0.010152
0 0.825768 0.545051 0.012016 0.008883
0 0.831108 0.743655 0.012016 0.010152
0 0.831108 0.833756 0.012016 0.010152
0 0.830441 0.973985 0.010681 0.008883
0 0.841121 0.056472 0.010681 0.008883
0 0.842457 0.237944 0.010681 0.008883
0 0.847797 0.164975 0.010681 0.010152
0 0.851135 0.634518 0.012016 0.007614
0 0.853138 0.713198 0.010681 0.010152
0 0.856475 0.362310 0.009346 0.008883
0 0.859146 0.616751 0.009346 0.010152
0 0.860481 0.666244 0.009346 0.010152
0 0.863151 0.820431 0.009346 0.008883
0 0.866489 0.729695 0.013351 0.010152
0 0.867824 0.014594 0.010681 0.008883
0 0.867824 0.461294 0.010681 0.008883
0 0.867824 0.595178 0.010681 0.010152
0 0.869159 0.095178 0.010681 0.010152
0 0.869159 0.688452 0.010681 0.011421
0 0.869826 0.218909 0.009346 0.008883
0 0.871829 0.581853 0.010681 0.008883
0 0.872497 0.507614 0.009346 0.010152
0 0.877837 0.484137 0.012016 0.008883
0 0.881842 0.597081 0.012016 0.008883
0 0.882510 0.107868 0.010681 0.010152
0 0.888518 0.687817 0.009346 0.010152
0 0.889853 0.381345 0.009346 0.008883
0 0.892523 0.863579 0.012016 0.011421
0 0.894526 0.609137 0.010681 0.010152
0 0.895194 0.117386 0.009346 0.008883
0 0.896529 0.800127 0.012016 0.008883
0 0.897864 0.445431 0.012016 0.010152
0 0.902537 0.279822 0.010681 0.011421
0 0.903872 0.092005 0.010681 0.011421
0 0.905207 0.853426 0.010681 0.008883
0 0.909212 0.649746 0.013351 0.010152
0 0.909212 0.048223 0.010681 0.010152
0 0.909880 0.314721 0.009346 0.010152
0 0.912550 0.357234 0.009346 0.008883
0 0.915888 0.338832 0.010681 0.010152
0 0.916555 0.097081 0.009346 0.008883
0 0.921228 0.379442 0.010681 0.010152
0 0.923899 0.045685 0.010681 0.010152
0 0.925234 0.618655 0.010681 0.011421
0 0.924566 0.669416 0.009346 0.011421
0 0.925901 0.492386 0.009346 0.010152
0 0.931909 0.244924 0.010681 0.010152
0 0.931242 0.732868 0.009346 0.008883
0 0.932577 0.166244 0.009346 0.010152
0 0.937917 0.163706 0.009346 0.010152
0 0.939252 0.072970 0.009346 0.011421
0 0.939252 0.447970 0.009346 0.010152
0 0.941255 0.635787 0.010681 0.010152
0 0.941923 0.664340 0.012016 0.008883
0 0.943925 0.763959 0.010681 0.010152
0 0.947263 0.131345 0.009346 0.016497
0 0.952603 0.263959 0.012016 0.010152
0 0.951936 0.290609 0.010681 0.010152
0 0.957276 0.712563 0.010681 0.008883
0 0.960614 0.486041 0.009346 0.010152
0 0.964619 0.604061 0.014686 0.010152
0 0.963952 0.766497 0.010681 0.010152
0 0.965287 0.068528 0.010681 0.010152
0 0.965955 0.626269 0.012016 0.011421
0 0.965955 0.732234 0.009346 0.010152
0 0.970628 0.423858 0.010681 0.012690
0 0.979306 0.470178 0.009346 0.008883
0 0.980641 0.506345 0.009346 0.010152
0 0.713618 0.991751 0.020027 0.016497
0 0.366489 0.992386 0.025367 0.015228
0 0.502003 0.991751 0.026702 0.016497
