# Supplementary material for: A deep convolutional neural network for efficient microglia detection
Source: Sci Rep. 2023 Jul 10;13:11139. doi: 10.1038/s41598-023-37963-8 (PMC10333175; doi:10.1038/s41598-023-37963-8)
Supplement: Supplementary file 2 — Supplementary Tables. [file 41598_2023_37963_MOESM2_ESM.zip › 1M06-2_Central_amygdaloid.txt]

0 0.056777 0.496599 0.040293 0.034014
0 0.091575 0.147959 0.029304 0.023810
0 0.126374 0.176871 0.040293 0.027211
0 0.120879 0.437075 0.029304 0.023810
0 0.168498 0.071429 0.029304 0.027211
0 0.206960 0.585034 0.032967 0.027211
0 0.236264 0.113946 0.032967 0.030612
0 0.245421 0.761905 0.029304 0.027211
0 0.256410 0.637755 0.036630 0.030612
0 0.276557 0.074830 0.032967 0.027211
0 0.272894 0.248299 0.025641 0.027211
0 0.282051 0.785714 0.029304 0.027211
0 0.300366 0.301020 0.029304 0.037415
0 0.313187 0.496599 0.032967 0.027211
0 0.316850 0.812925 0.032967 0.027211
0 0.318681 0.663265 0.029304 0.034014
0 0.318681 0.858844 0.029304 0.030612
0 0.336996 0.321429 0.036630 0.023810
0 0.331502 0.382653 0.025641 0.030612
0 0.331502 0.554422 0.025641 0.027211
0 0.351648 0.474490 0.036630 0.030612
0 0.362637 0.823129 0.029304 0.027211
0 0.366300 0.294218 0.029304 0.023810
0 0.371795 0.863946 0.032967 0.027211
0 0.391941 0.947279 0.029304 0.030612
0 0.404762 0.282313 0.032967 0.027211
0 0.439560 0.792517 0.029304 0.027211
0 0.470696 0.860544 0.032967 0.027211
0 0.474359 0.374150 0.025641 0.027211
0 0.490842 0.154762 0.029304 0.030612
0 0.496337 0.739796 0.032967 0.030612
0 0.496337 0.358844 0.025641 0.023810
0 0.505495 0.812925 0.036630 0.027211
0 0.531136 0.321429 0.029304 0.030612
0 0.540293 0.710884 0.032967 0.034014
0 0.545788 0.782313 0.029304 0.027211
0 0.578755 0.613946 0.029304 0.023810
0 0.587912 0.894558 0.032967 0.027211
0 0.587912 0.484694 0.025641 0.023810
0 0.591575 0.761905 0.025641 0.027211
0 0.597070 0.207483 0.029304 0.027211
0 0.613553 0.384354 0.032967 0.027211
0 0.613553 0.722789 0.025641 0.023810
0 0.626374 0.823129 0.036630 0.027211
0 0.626374 0.653061 0.029304 0.027211
0 0.626374 0.860544 0.029304 0.034014
0 0.633700 0.224490 0.036630 0.027211
0 0.635531 0.763605 0.032967 0.023810
0 0.663004 0.261905 0.029304 0.027211
0 0.668498 0.634354 0.032967 0.030612
0 0.668498 0.736395 0.032967 0.030612
0 0.670330 0.389456 0.029304 0.044218
0 0.675824 0.130952 0.032967 0.030612
0 0.672161 0.311224 0.025641 0.023810
0 0.681319 0.773810 0.036630 0.023810
0 0.690476 0.166667 0.032967 0.034014
0 0.695971 0.486395 0.036630 0.034014
0 0.705128 0.437075 0.032967 0.030612
0 0.705128 0.525510 0.032967 0.037415
0 0.706960 0.277211 0.029304 0.030612
0 0.725275 0.336735 0.029304 0.027211
0 0.732601 0.241497 0.036630 0.034014
0 0.739927 0.705782 0.036630 0.030612
0 0.756410 0.552721 0.025641 0.023810
0 0.763736 0.629252 0.040293 0.034014
0 0.767399 0.770408 0.040293 0.030612
0 0.782051 0.345238 0.047619 0.030612
0 0.782051 0.838435 0.040293 0.030612
0 0.796703 0.161565 0.040293 0.030612
0 0.798535 0.535714 0.036630 0.037415
0 0.800366 0.282313 0.032967 0.034014
0 0.802198 0.593537 0.029304 0.030612
0 0.809524 0.680272 0.029304 0.034014
0 0.813187 0.758503 0.029304 0.027211
0 0.820513 0.782313 0.036630 0.027211
0 0.824176 0.653061 0.029304 0.027211
0 0.827839 0.250000 0.029304 0.030612
0 0.853480 0.860544 0.029304 0.027211
0 0.860806 0.251701 0.036630 0.034014
0 0.888278 0.806122 0.054945 0.034014
0 0.890110 0.772109 0.036630 0.040816
0 0.895604 0.685374 0.040293 0.030612
0 0.901099 0.413265 0.029304 0.023810
0 0.919414 0.496599 0.051282 0.034014
0 0.913919 0.772109 0.032967 0.034014
0 0.926740 0.335034 0.029304 0.030612
0 0.928571 0.656463 0.032967 0.034014
0 0.937729 0.532313 0.036630 0.030612
0 0.950549 0.431973 0.032967 0.034014
0 0.946886 0.811224 0.025641 0.023810
0 0.981685 0.639456 0.036630 0.034014
0 0.985348 0.600340 0.029304 0.030612
0 0.968864 0.535714 0.032967 0.037415
0 0.673993 0.965986 0.036630 0.027211
