# Supplementary material for: A deep convolutional neural network for efficient microglia detection
Source: Sci Rep. 2023 Jul 10;13:11139. doi: 10.1038/s41598-023-37963-8 (PMC10333175; doi:10.1038/s41598-023-37963-8)
Supplement: Supplementary file 2 — Supplementary Tables. [file 41598_2023_37963_MOESM2_ESM.zip › 1M10-2_dorsal_horn.txt]

0 0.011948529 0.555749129 0.009191176 0.031358885
0 0.064797794 0.50174216 0.008272059 0.041811847
0 0.092830882 0.656794425 0.009191176 0.031358885
0 0.096966912 0.526132404 0.006433824 0.034843206
0 0.116268382 0.325783972 0.010110294 0.038327526
0 0.127757353 0.883275261 0.022058824 0.045296167
0 0.139705882 0.459930314 0.007352941 0.027874564
0 0.145680147 0.799651568 0.011948529 0.066202091
0 0.151194853 0.25261324 0.008272059 0.031358885
0 0.167738971 0.432055749 0.010110294 0.027874564
0 0.165900735 0.571428571 0.006433824 0.034843206
0 0.167738971 0.177700348 0.008272059 0.041811847
0 0.191176471 0.790940767 0.007352941 0.027874564
0 0.197610294 0.052264808 0.014705882 0.034843206
0 0.202665441 0.425087108 0.008272059 0.027874564
0 0.209099265 0.641114983 0.008272059 0.027874564
0 0.225643382 0.407665505 0.013786765 0.048780488
0 0.225643382 0.071428571 0.008272059 0.031358885
0 0.227022059 0.926829268 0.011029412 0.034843206
0 0.240349265 0.182926829 0.008272059 0.031358885
0 0.245404412 0.484320557 0.016544118 0.027874564
0 0.247702206 0.092334495 0.011948529 0.038327526
0 0.248161765 0.719512195 0.007352941 0.031358885
0 0.251378676 0.862369338 0.011948529 0.038327526
0 0.252297794 0.067944251 0.008272059 0.024390244
0 0.254595588 0.930313589 0.007352941 0.027874564
0 0.261488971 0.414634146 0.008272059 0.034843206
0 0.268382353 0.677700348 0.007352941 0.031358885
0 0.278952206 0.325783972 0.010110294 0.024390244
0 0.292738971 0.165505226 0.011948529 0.045296167
0 0.291360294 0.414634146 0.007352941 0.027874564
0 0.300091912 0.463414634 0.011948529 0.048780488
0 0.303768382 0.308362369 0.015625 0.052264808
0 0.310202206 0.357142857 0.013786765 0.052264808
0 0.316636029 0.170731707 0.011948529 0.041811847
0 0.325827206 0.574912892 0.008272059 0.034843206
0 0.328125 0.56097561 0.007352941 0.027874564
0 0.333180147 0.635888502 0.011948529 0.038327526
0 0.340533088 0.864111498 0.011948529 0.034843206
0 0.343290441 0.74912892 0.010110294 0.055749129
0 0.362132353 0.240418118 0.014705882 0.034843206
0 0.363511029 0.695121951 0.010110294 0.038327526
0 0.368106618 0.365853659 0.010110294 0.041811847
0 0.413143382 0.68815331 0.008272059 0.045296167
0 0.577205882 0.517421603 0.007352941 0.038327526
0 0.598345588 0.477351916 0.011029412 0.048780488
0 0.597886029 0.637630662 0.010110294 0.041811847
0 0.617647059 0.214285714 0.009191176 0.038327526
0 0.627297794 0.675958188 0.010110294 0.041811847
0 0.633731618 0.719512195 0.010110294 0.031358885
0 0.634191176 0.080139373 0.007352941 0.027874564
0 0.637867647 0.602787456 0.009191176 0.034843206
0 0.644301471 0.651567944 0.009191176 0.034843206
0 0.650275735 0.299651568 0.013786765 0.06271777
0 0.665441176 0.930313589 0.007352941 0.034843206
0 0.668658088 0.885017422 0.010110294 0.034843206
0 0.671875 0.738675958 0.012867647 0.041811847
0 0.679227941 0.303135889 0.007352941 0.027874564
0 0.683823529 0.759581882 0.007352941 0.027874564
0 0.686121324 0.56097561 0.008272059 0.034843206
0 0.705882353 0.775261324 0.011029412 0.066202091
0 0.733455882 0.205574913 0.007352941 0.027874564
0 0.744485294 0.393728223 0.007352941 0.027874564
0 0.751838235 0.740418118 0.009191176 0.045296167
0 0.761948529 0.350174216 0.011029412 0.045296167
0 0.7734375 0.8728223 0.010110294 0.038327526
0 0.784466912 0.541811847 0.010110294 0.038327526
0 0.785386029 0.693379791 0.011948529 0.034843206
0 0.791360294 0.231707317 0.011029412 0.038327526
0 0.792738971 0.843205575 0.008272059 0.027874564
0 0.816636029 0.655052265 0.008272059 0.034843206
0 0.823069853 0.480836237 0.010110294 0.034843206
0 0.821691176 0.637630662 0.007352941 0.027874564
0 0.824448529 0.803135889 0.009191176 0.038327526
0 0.836856618 0.278745645 0.011948529 0.048780488
0 0.837775735 0.587108014 0.010110294 0.038327526
0 0.845588235 0.494773519 0.011029412 0.055749129
0 0.847426471 0.390243902 0.011029412 0.041811847
0 0.847886029 0.724738676 0.008272059 0.027874564
0 0.856617647 0.134146341 0.007352941 0.024390244
0 0.859375 0.233449477 0.009191176 0.034843206
0 0.863511029 0.587108014 0.008272059 0.031358885
0 0.874540441 0.707317073 0.008272059 0.027874564
0 0.875919118 0.054006969 0.009191176 0.038327526
0 0.878676471 0.411149826 0.014705882 0.06271777
0 0.888327206 0.216027875 0.017463235 0.048780488
0 0.8984375 0.68815331 0.008272059 0.024390244
0 0.932904412 0.231707317 0.009191176 0.038327526
0 0.931525735 0.433797909 0.006433824 0.031358885
0 0.934742647 0.588850174 0.007352941 0.027874564
0 0.965073529 0.085365854 0.007352941 0.031358885
0 0.971047794 0.430313589 0.010110294 0.052264808
0 0.981617647 0.240418118 0.012867647 0.041811847
