# Supplementary material for: A deep convolutional neural network for efficient microglia detection
Source: Sci Rep. 2023 Jul 10;13:11139. doi: 10.1038/s41598-023-37963-8 (PMC10333175; doi:10.1038/s41598-023-37963-8)
Supplement: Supplementary file 2 — Supplementary Tables. [file 41598_2023_37963_MOESM2_ESM.zip › 1M12-4_Str.txt]

0 0.017533 0.585447 0.008464 0.009346
0 0.030834 0.570093 0.008464 0.010681
0 0.045345 0.515354 0.008464 0.010681
0 0.053809 0.869826 0.008464 0.009346
0 0.064692 0.705607 0.008464 0.009346
0 0.087666 0.573431 0.010883 0.009346
0 0.108222 0.940587 0.008464 0.009346
0 0.138452 0.610814 0.008464 0.012016
0 0.142684 0.450601 0.009674 0.009346
0 0.144498 0.344459 0.008464 0.010681
0 0.153567 0.704272 0.009674 0.009346
0 0.159008 0.554072 0.008464 0.010681
0 0.167473 0.572096 0.008464 0.009346
0 0.175937 0.430574 0.008464 0.009346
0 0.177751 0.251001 0.009674 0.010681
0 0.179565 0.500000 0.008464 0.009346
0 0.181378 0.223632 0.009674 0.009346
0 0.181983 0.339119 0.008464 0.010681
0 0.189238 0.766355 0.008464 0.010681
0 0.205562 0.873832 0.009674 0.009346
0 0.206771 0.413218 0.009674 0.009346
0 0.211004 0.527370 0.008464 0.010681
0 0.221886 0.851802 0.008464 0.010681
0 0.224305 0.398531 0.008464 0.012016
0 0.258767 0.312417 0.012092 0.013351
0 0.257557 0.401202 0.009674 0.009346
0 0.273881 0.401869 0.008464 0.010681
0 0.293229 0.871829 0.008464 0.010681
0 0.296856 0.620828 0.008464 0.010681
0 0.301693 0.560748 0.008464 0.010681
0 0.310762 0.456609 0.009674 0.010681
0 0.317412 0.341121 0.008464 0.009346
0 0.321644 0.952603 0.009674 0.012016
0 0.330713 0.411883 0.008464 0.009346
0 0.340387 0.453271 0.008464 0.009346
0 0.363362 0.500668 0.010883 0.008011
0 0.366989 0.522697 0.008464 0.009346
0 0.368198 0.405874 0.008464 0.010681
0 0.372430 0.112817 0.009674 0.009346
0 0.376663 0.367824 0.008464 0.009346
0 0.386336 0.961949 0.010883 0.012016
0 0.391778 0.277704 0.009674 0.010681
0 0.392382 0.180240 0.008464 0.010681
0 0.393591 0.129506 0.008464 0.010681
0 0.403265 0.387850 0.008464 0.009346
0 0.404474 0.969292 0.010883 0.010681
0 0.426239 0.171562 0.008464 0.009346
0 0.431681 0.616155 0.009674 0.009346
0 0.432890 0.095461 0.009674 0.009346
0 0.432890 0.114820 0.009674 0.010681
0 0.433495 0.497330 0.008464 0.012016
0 0.448609 0.651535 0.009674 0.010681
0 0.448005 0.860481 0.008464 0.009346
0 0.458888 0.345127 0.008464 0.009346
0 0.461306 0.244326 0.008464 0.010681
0 0.468561 0.624833 0.008464 0.010681
0 0.479444 0.514686 0.008464 0.009346
0 0.484281 0.883178 0.010883 0.009346
0 0.490326 0.411883 0.008464 0.009346
0 0.493349 0.307744 0.009674 0.009346
0 0.506046 0.919226 0.008464 0.009346
0 0.507255 0.645527 0.008464 0.009346
0 0.514510 0.291722 0.008464 0.009346
0 0.535067 0.709613 0.010883 0.009346
0 0.538089 0.110147 0.012092 0.009346
0 0.542926 0.468625 0.009674 0.010681
0 0.544135 0.756342 0.009674 0.012016
0 0.561669 0.663551 0.008464 0.010681
0 0.565901 0.042056 0.009674 0.009346
0 0.582225 0.971295 0.010883 0.009346
0 0.583434 0.560748 0.008464 0.010681
0 0.591898 0.183578 0.008464 0.009346
0 0.591898 0.878505 0.008464 0.010681
0 0.594921 0.218291 0.009674 0.009346
0 0.609432 0.483979 0.009674 0.009346
0 0.616082 0.458611 0.008464 0.009346
0 0.617896 0.172897 0.009674 0.009346
0 0.617291 0.855808 0.008464 0.010681
0 0.624547 0.113485 0.008464 0.010681
0 0.627570 0.889853 0.009674 0.009346
0 0.642684 0.622830 0.008464 0.009346
0 0.648126 0.571429 0.009674 0.010681
0 0.648126 0.790387 0.009674 0.010681
0 0.652963 0.974633 0.009674 0.010681
0 0.655985 0.224299 0.008464 0.010681
0 0.658404 0.853805 0.008464 0.009346
0 0.662031 0.110147 0.008464 0.009346
0 0.667473 0.887183 0.009674 0.009346
0 0.674123 0.704940 0.008464 0.010681
0 0.680169 0.370494 0.008464 0.009346
0 0.686820 0.275701 0.009674 0.009346
0 0.687424 0.413218 0.008464 0.009346
0 0.693470 0.452603 0.008464 0.010681
0 0.701935 0.139519 0.008464 0.009346
0 0.711004 0.437250 0.009674 0.012016
0 0.713422 0.178238 0.009674 0.009346
0 0.714027 0.370494 0.008464 0.009346
0 0.718259 0.042056 0.009674 0.009346
0 0.722491 0.920561 0.008464 0.009346
0 0.729141 0.469292 0.009674 0.009346
0 0.731560 0.578772 0.009674 0.009346
0 0.732769 0.505340 0.009674 0.012016
0 0.755744 0.303738 0.009674 0.009346
0 0.756348 0.981976 0.008464 0.009346
0 0.765417 0.594793 0.009674 0.009346
0 0.768440 0.624833 0.008464 0.010681
0 0.769649 0.178905 0.008464 0.010681
0 0.770859 0.427904 0.010883 0.009346
0 0.774486 0.334446 0.008464 0.009346
0 0.776300 0.765688 0.012092 0.009346
0 0.782950 0.383845 0.008464 0.009346
0 0.786578 0.142857 0.008464 0.010681
0 0.796252 0.929907 0.008464 0.009346
0 0.810762 0.319760 0.008464 0.009346
0 0.811971 0.668892 0.008464 0.010681
0 0.813180 0.695594 0.010883 0.010681
0 0.814389 0.379840 0.008464 0.012016
0 0.834341 0.146195 0.009674 0.009346
0 0.853083 0.835781 0.008464 0.010681
0 0.860339 0.624166 0.008464 0.009346
0 0.860339 0.741656 0.008464 0.009346
0 0.866385 0.115487 0.008464 0.009346
0 0.901451 0.552737 0.008464 0.010681
0 0.904474 0.590788 0.009674 0.009346
0 0.906288 0.270360 0.008464 0.009346
0 0.925030 0.577437 0.009674 0.009346
0 0.938936 0.464619 0.008464 0.010681
0 0.938331 0.801736 0.007255 0.012016
0 0.951028 0.363151 0.008464 0.010681
0 0.957074 0.781709 0.008464 0.009346
0 0.969166 0.227637 0.008464 0.009346
0 0.975212 0.726969 0.008464 0.009346
0 0.985490 0.449266 0.009674 0.009346
0 0.653567 0.405207 0.018138 0.020027
0 0.627570 0.690921 0.019347 0.017356
0 0.805925 0.224299 0.015719 0.018692
