# Supplementary material for: A deep convolutional neural network for efficient microglia detection
Source: Sci Rep. 2023 Jul 10;13:11139. doi: 10.1038/s41598-023-37963-8 (PMC10333175; doi:10.1038/s41598-023-37963-8)
Supplement: Supplementary file 2 — Supplementary Tables. [file 41598_2023_37963_MOESM2_ESM.zip › 1M12_Str.txt]

0 0.072296 0.657754 0.008505 0.010695
0 0.073512 0.504679 0.008505 0.009358
0 0.075942 0.675134 0.008505 0.010695
0 0.079587 0.562166 0.008505 0.009358
0 0.086877 0.512701 0.008505 0.009358
0 0.098420 0.840241 0.009721 0.009358
0 0.100851 0.860294 0.009721 0.009358
0 0.109356 0.329545 0.009721 0.009358
0 0.121507 0.439171 0.009721 0.012032
0 0.135480 0.669118 0.010936 0.009358
0 0.149453 0.832219 0.009721 0.009358
0 0.156744 0.473930 0.009721 0.009358
0 0.156744 0.610963 0.009721 0.010695
0 0.174362 0.336898 0.008505 0.010695
0 0.188335 0.909759 0.009721 0.009358
0 0.188943 0.429144 0.008505 0.010695
0 0.208384 0.304144 0.008505 0.009358
0 0.225395 0.510695 0.010936 0.010695
0 0.233900 0.826203 0.008505 0.010695
0 0.239976 0.939171 0.008505 0.009358
0 0.244836 0.282754 0.008505 0.009358
0 0.261847 0.905749 0.008505 0.009358
0 0.266100 0.650401 0.009721 0.009358
0 0.268530 0.421791 0.009721 0.009358
0 0.269745 0.581551 0.009721 0.010695
0 0.278858 0.778743 0.008505 0.009358
0 0.291616 0.875000 0.012151 0.009358
0 0.312272 0.659091 0.009721 0.010695
0 0.314702 0.472594 0.009721 0.009358
0 0.335966 0.690508 0.008505 0.009358
0 0.338396 0.113636 0.008505 0.013369
0 0.359660 0.465241 0.009721 0.010695
0 0.376671 0.953209 0.009721 0.010695
0 0.399149 0.072193 0.008505 0.010695
0 0.402187 0.452540 0.009721 0.009358
0 0.401580 0.849599 0.008505 0.009358
0 0.418591 0.128342 0.010936 0.010695
0 0.427704 0.247326 0.009721 0.010695
0 0.442284 0.673128 0.009721 0.009358
0 0.442892 0.735294 0.008505 0.010695
0 0.444107 0.797460 0.008505 0.009358
0 0.451397 0.205214 0.008505 0.009358
0 0.464763 0.695856 0.008505 0.009358
0 0.471446 0.886364 0.009721 0.010695
0 0.493317 0.257353 0.009721 0.009358
0 0.496355 0.233289 0.008505 0.009358
0 0.506683 0.056150 0.009721 0.010695
0 0.520049 0.035428 0.009721 0.009358
0 0.532199 0.937834 0.009721 0.009358
0 0.534629 0.224599 0.009721 0.010695
0 0.535844 0.789439 0.009721 0.009358
0 0.547995 0.540775 0.009721 0.009358
0 0.556501 0.816176 0.009721 0.009358
0 0.555893 0.916444 0.008505 0.009358
0 0.574727 0.826203 0.009721 0.010695
0 0.586877 0.465909 0.009721 0.009358
0 0.587485 0.674465 0.010936 0.009358
0 0.594775 0.979278 0.008505 0.009358
0 0.597205 0.077540 0.010936 0.010695
0 0.619077 0.477941 0.008505 0.009358
0 0.622114 0.770722 0.009721 0.009358
0 0.622722 0.036096 0.008505 0.010695
0 0.626367 0.737299 0.008505 0.009358
0 0.633050 0.770053 0.009721 0.010695
0 0.634872 0.459225 0.008505 0.009358
0 0.636695 0.086230 0.009721 0.009358
0 0.657959 0.487968 0.008505 0.010695
0 0.671324 0.497995 0.010936 0.012032
0 0.678615 0.456551 0.013366 0.014706
0 0.679222 0.532754 0.009721 0.009358
0 0.686513 0.150401 0.009721 0.009358
0 0.697448 0.288102 0.009721 0.009358
0 0.704739 0.229278 0.009721 0.009358
0 0.716889 0.868316 0.009721 0.012032
0 0.720535 0.375000 0.009721 0.009358
0 0.723572 0.333556 0.008505 0.009358
0 0.728433 0.211230 0.008505 0.010695
0 0.734508 0.532754 0.010936 0.012032
0 0.735723 0.465909 0.008505 0.009358
0 0.738153 0.834893 0.008505 0.009358
0 0.787971 0.292112 0.008505 0.009358
0 0.795261 0.677807 0.010936 0.013369
0 0.796476 0.067513 0.008505 0.009358
0 0.799514 0.538102 0.009721 0.012032
0 0.801337 0.424465 0.008505 0.009358
0 0.811665 0.524733 0.009721 0.009358
0 0.837789 0.453209 0.008505 0.010695
0 0.862090 0.752674 0.008505 0.010695
0 0.864520 0.877005 0.008505 0.010695
0 0.865735 0.661096 0.008505 0.009358
0 0.866950 0.498663 0.008505 0.010695
0 0.875456 0.479947 0.008505 0.010695
0 0.883961 0.443182 0.008505 0.009358
0 0.896112 0.242647 0.008505 0.009358
0 0.911908 0.606283 0.008505 0.009358
0 0.919198 0.464572 0.008505 0.009358
0 0.940462 0.410428 0.009721 0.010695
0 0.948360 0.272727 0.008505 0.010695
0 0.953220 0.392380 0.008505 0.009358
0 0.982989 0.723930 0.009721 0.012032
0 0.984812 0.354947 0.008505 0.009358
0 0.476306 0.529412 0.019441 0.021390
0 0.352977 0.646390 0.018226 0.017380
0 0.817132 0.609626 0.015796 0.021390
0 0.845687 0.622995 0.019441 0.018717
0 0.345687 0.895722 0.018226 0.016043
0 0.521264 0.989973 0.021871 0.020053
0 0.441069 0.879011 0.017011 0.017380
0 0.507898 0.940508 0.017011 0.020053
