# Supplementary material for: A deep convolutional neural network for efficient microglia detection
Source: Sci Rep. 2023 Jul 10;13:11139. doi: 10.1038/s41598-023-37963-8 (PMC10333175; doi:10.1038/s41598-023-37963-8)
Supplement: Supplementary file 2 — Supplementary Tables. [file 41598_2023_37963_MOESM2_ESM.zip › 1M16-4_Str.txt]

0 0.031016043 0.392143808 0.00855615 0.009320905
0 0.035828877 0.195739015 0.007486631 0.010652463
0 0.042780749 0.267643142 0.00855615 0.010652463
0 0.049197861 0.289613848 0.00855615 0.011984021
0 0.056684492 0.458055925 0.00855615 0.013315579
0 0.056149733 0.517976032 0.007486631 0.010652463
0 0.064705882 0.203062583 0.007486631 0.009320905
0 0.06631016 0.232356858 0.00855615 0.009320905
0 0.071122995 0.5126498 0.009625668 0.013315579
0 0.080213904 0.32023968 0.00855615 0.009320905
0 0.081818182 0.337549933 0.009625668 0.011984021
0 0.089304813 0.193075899 0.007486631 0.010652463
0 0.090374332 0.615845539 0.007486631 0.011984021
0 0.094117647 0.320905459 0.00855615 0.010652463
0 0.098930481 0.361517976 0.009625668 0.009320905
0 0.104812834 0.141810919 0.00855615 0.011984021
0 0.106417112 0.434087883 0.009625668 0.010652463
0 0.110160428 0.39747004 0.00855615 0.009320905
0 0.112834225 0.418109188 0.009625668 0.010652463
0 0.112834225 0.509320905 0.009625668 0.009320905
0 0.113903743 0.444074567 0.007486631 0.011984021
0 0.115508021 0.686418109 0.00855615 0.009320905
0 0.117112299 0.121171771 0.007486631 0.010652463
0 0.123529412 0.382822903 0.007486631 0.009320905
0 0.124064171 0.671105193 0.00855615 0.010652463
0 0.129411765 0.459387483 0.00855615 0.010652463
0 0.131550802 0.619840213 0.00855615 0.011984021
0 0.140641711 0.947403462 0.007486631 0.009320905
0 0.147593583 0.781624501 0.00855615 0.010652463
0 0.151336898 0.098535286 0.009625668 0.010652463
0 0.151336898 0.238348868 0.007486631 0.010652463
0 0.152406417 0.549267643 0.009625668 0.011984021
0 0.153475936 0.338215712 0.007486631 0.010652463
0 0.157219251 0.362849534 0.00855615 0.009320905
0 0.158823529 0.290945406 0.007486631 0.009320905
0 0.158823529 0.848202397 0.007486631 0.010652463
0 0.162566845 0.81424767 0.010695187 0.014647137
0 0.164171123 0.304260985 0.007486631 0.009320905
0 0.165775401 0.379494008 0.00855615 0.010652463
0 0.165775401 0.788948069 0.00855615 0.009320905
0 0.16684492 0.502663116 0.00855615 0.009320905
0 0.167914439 0.39747004 0.00855615 0.009320905
0 0.168449198 0.133821571 0.007486631 0.011984021
0 0.171122995 0.080559254 0.00855615 0.011984021
0 0.172727273 0.413448735 0.007486631 0.009320905
0 0.174331551 0.872836218 0.00855615 0.009320905
0 0.17486631 0.188415446 0.007486631 0.009320905
0 0.177005348 0.212383489 0.009625668 0.011984021
0 0.177005348 0.663115846 0.007486631 0.010652463
0 0.178609626 0.360852197 0.00855615 0.010652463
0 0.181818182 0.056591212 0.00855615 0.011984021
0 0.188235294 0.629161119 0.00855615 0.009320905
0 0.194652406 0.175765646 0.00855615 0.010652463
0 0.197326203 0.438748336 0.007486631 0.009320905
0 0.203743316 0.209720373 0.007486631 0.009320905
0 0.205882353 0.774966711 0.007486631 0.010652463
0 0.210695187 0.126498003 0.00855615 0.010652463
0 0.217647059 0.881491345 0.007486631 0.010652463
0 0.220855615 0.924101198 0.007486631 0.010652463
0 0.222459893 0.149134487 0.00855615 0.010652463
0 0.23315508 0.382822903 0.00855615 0.009320905
0 0.235294118 0.298268975 0.00855615 0.010652463
0 0.236898396 0.07057257 0.009625668 0.010652463
0 0.237433155 0.029960053 0.00855615 0.009320905
0 0.241176471 0.464713715 0.007486631 0.010652463
0 0.247593583 0.949400799 0.009625668 0.010652463
0 0.248663102 0.642476698 0.007486631 0.009320905
0 0.262032086 0.183754993 0.00855615 0.010652463
0 0.263636364 0.201731025 0.007486631 0.009320905
0 0.265775401 0.902130493 0.009625668 0.011984021
0 0.270053476 0.639147803 0.009625668 0.010652463
0 0.270588235 0.156458056 0.00855615 0.009320905
0 0.272727273 0.594540613 0.00855615 0.009320905
0 0.273262032 0.448069241 0.007486631 0.009320905
0 0.280213904 0.622503329 0.00855615 0.011984021
0 0.283957219 0.065912117 0.007486631 0.009320905
0 0.286631016 0.882822903 0.00855615 0.010652463
0 0.289304813 0.94207723 0.007486631 0.011984021
0 0.290909091 0.389480692 0.00855615 0.009320905
0 0.295721925 0.308921438 0.007486631 0.010652463
0 0.299465241 0.145805593 0.00855615 0.009320905
0 0.301604278 0.287616511 0.00855615 0.010652463
0 0.306417112 0.60918775 0.007486631 0.009320905
0 0.30855615 0.041944075 0.007486631 0.009320905
0 0.309625668 0.456058589 0.007486631 0.009320905
0 0.310160428 0.778295606 0.00855615 0.009320905
0 0.317112299 0.108521971 0.007486631 0.009320905
0 0.317647059 0.610519308 0.00855615 0.009320905
0 0.318181818 0.919440746 0.007486631 0.009320905
0 0.331550802 0.669773635 0.00855615 0.010652463
0 0.332085561 0.209054594 0.007486631 0.010652463
0 0.334224599 0.346870839 0.007486631 0.011984021
0 0.334759358 0.462050599 0.00855615 0.010652463
0 0.335828877 0.5 0.00855615 0.009320905
0 0.336363636 0.64713715 0.007486631 0.010652463
0 0.347593583 0.76298269 0.00855615 0.010652463
0 0.348128342 0.494673768 0.007486631 0.009320905
0 0.350802139 0.700399467 0.00855615 0.010652463
0 0.352406417 0.721038615 0.007486631 0.009320905
0 0.353475936 0.217043941 0.007486631 0.010652463
0 0.355080214 0.39747004 0.00855615 0.009320905
0 0.354545455 0.418774967 0.007486631 0.011984021
0 0.359358289 0.971371505 0.00855615 0.009320905
0 0.364171123 0.436750999 0.009625668 0.010652463
0 0.364171123 0.797603196 0.007486631 0.010652463
0 0.365240642 0.749667111 0.007486631 0.010652463
0 0.368449198 0.912782956 0.007486631 0.009320905
0 0.373796791 0.770306258 0.007486631 0.009320905
0 0.377540107 0.408788282 0.00855615 0.010652463
0 0.382887701 0.256990679 0.00855615 0.010652463
0 0.383957219 0.359520639 0.00855615 0.010652463
0 0.384491979 0.055259654 0.007486631 0.009320905
0 0.385026738 0.235019973 0.00855615 0.009320905
0 0.387700535 0.204394141 0.007486631 0.009320905
0 0.387700535 0.749001332 0.007486631 0.009320905
0 0.39144385 0.553928096 0.00855615 0.010652463
0 0.394117647 0.355525965 0.007486631 0.010652463
0 0.399465241 0.586551265 0.007486631 0.009320905
0 0.401604278 0.300932091 0.007486631 0.010652463
0 0.40855615 0.118508655 0.00855615 0.010652463
0 0.411764706 0.795605859 0.00855615 0.009320905
0 0.411764706 0.912117177 0.00855615 0.010652463
0 0.413903743 0.511318242 0.00855615 0.010652463
0 0.421925134 0.065912117 0.007486631 0.009320905
0 0.422994652 0.854860186 0.009625668 0.010652463
0 0.422994652 0.026631158 0.007486631 0.010652463
0 0.43368984 0.689081225 0.007486631 0.009320905
0 0.439572193 0.528628495 0.00855615 0.010652463
0 0.442245989 0.741677763 0.007486631 0.010652463
0 0.444919786 0.888149134 0.00855615 0.010652463
0 0.445454545 0.651797603 0.007486631 0.009320905
0 0.447593583 0.184420772 0.009625668 0.009320905
0 0.448128342 0.695739015 0.00855615 0.009320905
0 0.452941176 0.946071904 0.007486631 0.009320905
0 0.455080214 0.96804261 0.007486631 0.010652463
0 0.461497326 0.039946738 0.007486631 0.010652463
0 0.463636364 0.075233023 0.007486631 0.011984021
0 0.477540107 0.556591212 0.009625668 0.010652463
0 0.482887701 0.645139814 0.007486631 0.009320905
0 0.492513369 0.707057257 0.007486631 0.010652463
0 0.504278075 0.488681758 0.007486631 0.010652463
0 0.509625668 0.260985353 0.007486631 0.010652463
0 0.51657754 0.346870839 0.010695187 0.009320905
0 0.517112299 0.877496671 0.007486631 0.010652463
0 0.524064171 0.844873502 0.00855615 0.009320905
0 0.555614973 0.78828229 0.007486631 0.010652463
0 0.560962567 0.453395473 0.007486631 0.009320905
0 0.562566845 0.489347537 0.00855615 0.011984021
0 0.562032086 0.915446072 0.007486631 0.011984021
0 0.564705882 0.862849534 0.00855615 0.010652463
0 0.565240642 0.178428762 0.007486631 0.010652463
0 0.572192513 0.588548602 0.00855615 0.010652463
0 0.582352941 0.095206391 0.007486631 0.011984021
0 0.596791444 0.795605859 0.00855615 0.009320905
0 0.597326203 0.566577896 0.007486631 0.009320905
0 0.603208556 0.499334221 0.00855615 0.010652463
0 0.609625668 0.172436751 0.00855615 0.009320905
0 0.609625668 0.543941411 0.00855615 0.009320905
0 0.612299465 0.631158455 0.007486631 0.010652463
0 0.626203209 0.228362184 0.007486631 0.009320905
0 0.629946524 0.475366178 0.00855615 0.010652463
0 0.630481283 0.819573901 0.007486631 0.009320905
0 0.636363636 0.96804261 0.00855615 0.010652463
0 0.641176471 0.95539281 0.007486631 0.009320905
0 0.643850267 0.133155792 0.00855615 0.010652463
0 0.645989305 0.864181092 0.00855615 0.010652463
0 0.652941176 0.425432756 0.007486631 0.009320905
0 0.652941176 0.706391478 0.007486631 0.009320905
0 0.652941176 0.945406125 0.007486631 0.010652463
0 0.654010695 0.791611185 0.007486631 0.009320905
0 0.665775401 0.252330226 0.009625668 0.009320905
0 0.687700535 0.561917443 0.00855615 0.010652463
0 0.69197861 0.830226365 0.00855615 0.011984021
0 0.697860963 0.950066578 0.007486631 0.009320905
0 0.702673797 0.780292943 0.00855615 0.010652463
0 0.705347594 0.203728362 0.007486631 0.010652463
0 0.706417112 0.978695073 0.007486631 0.010652463
0 0.710695187 0.251664447 0.009625668 0.010652463
0 0.712299465 0.509986684 0.00855615 0.010652463
0 0.718181818 0.67310253 0.009625668 0.009320905
0 0.72459893 0.758322237 0.007486631 0.009320905
0 0.726203209 0.239680426 0.00855615 0.010652463
0 0.727807487 0.509320905 0.007486631 0.009320905
0 0.731016043 0.282956059 0.007486631 0.009320905
0 0.738502674 0.755659121 0.007486631 0.009320905
0 0.742780749 0.778961385 0.007486631 0.010652463
0 0.747058824 0.474700399 0.007486631 0.009320905
0 0.75026738 0.806924101 0.007486631 0.010652463
0 0.751336898 0.347536618 0.007486631 0.010652463
0 0.757754011 0.327563249 0.009625668 0.010652463
0 0.762566845 0.370173103 0.00855615 0.010652463
0 0.76684492 0.812916112 0.00855615 0.009320905
0 0.767379679 0.849533955 0.009625668 0.010652463
0 0.767379679 0.310918775 0.007486631 0.009320905
0 0.767379679 0.869507324 0.007486631 0.010652463
0 0.77540107 0.525299601 0.00855615 0.009320905
0 0.779144385 0.436750999 0.007486631 0.010652463
0 0.785026738 0.311584554 0.00855615 0.010652463
0 0.788235294 0.448069241 0.00855615 0.009320905
0 0.79197861 0.776298269 0.009625668 0.010652463
0 0.793048128 0.623834887 0.007486631 0.011984021
0 0.802673797 0.883488682 0.007486631 0.009320905
0 0.805347594 0.926098535 0.00855615 0.009320905
0 0.80855615 0.551930759 0.00855615 0.009320905
0 0.80802139 0.94873502 0.007486631 0.009320905
0 0.810160428 0.304260985 0.007486631 0.011984021
0 0.811764706 0.66644474 0.00855615 0.009320905
0 0.813368984 0.944740346 0.007486631 0.009320905
0 0.818716578 0.329560586 0.007486631 0.009320905
0 0.818716578 0.960053262 0.007486631 0.010652463
0 0.822459893 0.340878828 0.00855615 0.010652463
0 0.82513369 0.66644474 0.007486631 0.009320905
0 0.831016043 0.44873502 0.00855615 0.010652463
0 0.83315508 0.511984021 0.00855615 0.009320905
0 0.835294118 0.539946738 0.00855615 0.009320905
0 0.840641711 0.791611185 0.00855615 0.009320905
0 0.843850267 0.693075899 0.00855615 0.009320905
0 0.85026738 0.814913449 0.00855615 0.013315579
0 0.853475936 0.578561917 0.00855615 0.011984021
0 0.864171123 0.792942743 0.00855615 0.011984021
0 0.868983957 0.394806924 0.009625668 0.011984021
0 0.87540107 0.571238349 0.007486631 0.010652463
0 0.876470588 0.738348868 0.007486631 0.009320905
0 0.902139037 0.713715047 0.009625668 0.010652463
0 0.901069519 0.930093209 0.007486631 0.009320905
0 0.906417112 0.485352863 0.009625668 0.009320905
0 0.90855615 0.428095872 0.007486631 0.011984021
0 0.922994652 0.824900133 0.00855615 0.009320905
0 0.926737968 0.613182423 0.009625668 0.011984021
0 0.926203209 0.659121172 0.00855615 0.010652463
0 0.951871658 0.562583222 0.00855615 0.011984021
0 0.954010695 0.898801598 0.00855615 0.010652463
0 0.959358289 0.717043941 0.00855615 0.009320905
0 0.960427807 0.58988016 0.00855615 0.010652463
0 0.982352941 0.818908123 0.007486631 0.010652463
