# Supplementary material for: A deep convolutional neural network for efficient microglia detection
Source: Sci Rep. 2023 Jul 10;13:11139. doi: 10.1038/s41598-023-37963-8 (PMC10333175; doi:10.1038/s41598-023-37963-8)
Supplement: Supplementary file 2 — Supplementary Tables. [file 41598_2023_37963_MOESM2_ESM.zip › 1M20-4_Str.txt]

0 0.015796703 0.566371681 0.009615385 0.01179941
0 0.019230769 0.640117994 0.010989011 0.01179941
0 0.04532967 0.670353982 0.010989011 0.013274336
0 0.059752747 0.719026549 0.009615385 0.010324484
0 0.076236264 0.684365782 0.009615385 0.01179941
0 0.081730769 0.8820059 0.009615385 0.01179941
0 0.087225275 0.6320059 0.009615385 0.010324484
0 0.100274725 0.793510324 0.010989011 0.014749263
0 0.113324176 0.928466077 0.012362637 0.010324484
0 0.127747253 0.428466077 0.010989011 0.010324484
0 0.131181319 0.849557522 0.009615385 0.01179941
0 0.135302198 0.675516224 0.012362637 0.01179941
0 0.138736264 0.601769912 0.010989011 0.01179941
0 0.149038462 0.484513274 0.009615385 0.010324484
0 0.154532967 0.758112094 0.009615385 0.01179941
0 0.159340659 0.466076696 0.010989011 0.01179941
0 0.159340659 0.541297935 0.010989011 0.01179941
0 0.168269231 0.694690265 0.012362637 0.01179941
0 0.171016484 0.674041298 0.012362637 0.01179941
0 0.177884615 0.280235988 0.009615385 0.01179941
0 0.179945055 0.969026549 0.010989011 0.01179941
0 0.182005495 0.932153392 0.009615385 0.01179941
0 0.192307692 0.258112094 0.013736264 0.01179941
0 0.190934066 0.93879056 0.010989011 0.010324484
0 0.201236264 0.511061947 0.012362637 0.010324484
0 0.201236264 0.83259587 0.009615385 0.010324484
0 0.208104396 0.449852507 0.009615385 0.01179941
0 0.209478022 0.754424779 0.009615385 0.010324484
0 0.210851648 0.326696165 0.009615385 0.013274336
0 0.215659341 0.231563422 0.010989011 0.01179941
0 0.221153846 0.639380531 0.010989011 0.010324484
0 0.224587912 0.57079646 0.009615385 0.01179941
0 0.228708791 0.213864307 0.009615385 0.01179941
0 0.231456044 0.522861357 0.009615385 0.010324484
0 0.237637363 0.609882006 0.010989011 0.013274336
0 0.241758242 0.68879056 0.010989011 0.01179941
0 0.254120879 0.966814159 0.013736264 0.013274336
0 0.261675824 0.656342183 0.009615385 0.01179941
0 0.263736264 0.682890855 0.010989011 0.01179941
0 0.272664835 0.373156342 0.012362637 0.014749263
0 0.273351648 0.253687316 0.010989011 0.01179941
0 0.275412088 0.575958702 0.009615385 0.010324484
0 0.281593407 0.219764012 0.010989011 0.01179941
0 0.28228022 0.16519174 0.009615385 0.01179941
0 0.28228022 0.460914454 0.009615385 0.010324484
0 0.282967033 0.699852507 0.010989011 0.010324484
0 0.286401099 0.783923304 0.009615385 0.010324484
0 0.287774725 0.527286136 0.009615385 0.010324484
0 0.292582418 0.353244838 0.010989011 0.010324484
0 0.291895604 0.481563422 0.009615385 0.013274336
0 0.296703297 0.633480826 0.010989011 0.010324484
0 0.302884615 0.159292035 0.009615385 0.01179941
0 0.304945055 0.130530973 0.010989011 0.010324484
0 0.306318681 0.959439528 0.010989011 0.010324484
0 0.315247253 0.89159292 0.012362637 0.019174041
0 0.326236264 0.193952802 0.012362637 0.013274336
0 0.324862637 0.747050147 0.009615385 0.010324484
0 0.326236264 0.843657817 0.012362637 0.01179941
0 0.334478022 0.215339233 0.009615385 0.01179941
0 0.335851648 0.432153392 0.009615385 0.01179941
0 0.337225275 0.677728614 0.009615385 0.010324484
0 0.340659341 0.116519174 0.010989011 0.01179941
0 0.34478022 0.182153392 0.010989011 0.013274336
0 0.346840659 0.887905605 0.012362637 0.01179941
0 0.348214286 0.944690265 0.009615385 0.010324484
0 0.353021978 0.503687316 0.010989011 0.010324484
0 0.354395604 0.452064897 0.010989011 0.010324484
0 0.357142857 0.522123894 0.010989011 0.01179941
0 0.358516484 0.943215339 0.010989011 0.010324484
0 0.369505495 0.795722714 0.010989011 0.013274336
0 0.370192308 0.873893805 0.012362637 0.010324484
0 0.370879121 0.480088496 0.010989011 0.010324484
0 0.370879121 0.845132743 0.010989011 0.01179941
0 0.377747253 0.572271386 0.013736264 0.014749263
0 0.380494505 0.615044248 0.010989011 0.01179941
0 0.384615385 0.595870206 0.010989011 0.01179941
0 0.385989011 0.71460177 0.010989011 0.013274336
0 0.388049451 0.217551622 0.009615385 0.010324484
0 0.393543956 0.489675516 0.009615385 0.01179941
0 0.396978022 0.064159292 0.010989011 0.010324484
0 0.397664835 0.765486726 0.012362637 0.01179941
0 0.397664835 0.098820059 0.009615385 0.01179941
0 0.397664835 0.144542773 0.009615385 0.01179941
0 0.398351648 0.266961652 0.010989011 0.01179941
0 0.40521978 0.208702065 0.010989011 0.013274336
0 0.409340659 0.372418879 0.010989011 0.013274336
0 0.409340659 0.834070796 0.010989011 0.010324484
0 0.416208791 0.676253687 0.010989011 0.010324484
0 0.417582418 0.32079646 0.010989011 0.010324484
0 0.419642857 0.227876106 0.009615385 0.010324484
0 0.42032967 0.888643068 0.010989011 0.010324484
0 0.421016484 0.450589971 0.009615385 0.010324484
0 0.429258242 0.18879056 0.009615385 0.01179941
0 0.429258242 0.626843658 0.009615385 0.01179941
0 0.433379121 0.599557522 0.009615385 0.010324484
0 0.441620879 0.320058997 0.009615385 0.01179941
0 0.443681319 0.412241888 0.010989011 0.010324484
0 0.45467033 0.387168142 0.010989011 0.010324484
0 0.457417582 0.595132743 0.010989011 0.013274336
0 0.461538462 0.85619469 0.010989011 0.010324484
0 0.462225275 0.894542773 0.009615385 0.010324484
0 0.467032967 0.519911504 0.010989011 0.010324484
0 0.468406593 0.620943953 0.010989011 0.01179941
0 0.468406593 0.646017699 0.010989011 0.01179941
0 0.473214286 0.067846608 0.012362637 0.01179941
0 0.473214286 0.300147493 0.009615385 0.010324484
0 0.474587912 0.572271386 0.012362637 0.01179941
0 0.478708791 0.982300885 0.012362637 0.01179941
0 0.48489011 0.935103245 0.010989011 0.01179941
0 0.491071429 0.597345133 0.012362637 0.01179941
0 0.491758242 0.901179941 0.010989011 0.01179941
0 0.494505495 0.092920354 0.010989011 0.01179941
0 0.49793956 0.619469027 0.009615385 0.01179941
0 0.501373626 0.120943953 0.010989011 0.01179941
0 0.504120879 0.810471976 0.010989011 0.013274336
0 0.507554945 0.578908555 0.012362637 0.013274336
0 0.511675824 0.654867257 0.009615385 0.01179941
0 0.51510989 0.248525074 0.010989011 0.010324484
0 0.518543956 0.107669617 0.012362637 0.01179941
0 0.517857143 0.957964602 0.010989011 0.010324484
0 0.521978022 0.228613569 0.010989011 0.01179941
0 0.522664835 0.978613569 0.012362637 0.013274336
0 0.528159341 0.201327434 0.012362637 0.010324484
0 0.530906593 0.073746313 0.012362637 0.01179941
0 0.533653846 0.565634218 0.009615385 0.010324484
0 0.538461538 0.952064897 0.010989011 0.013274336
0 0.54532967 0.08480826 0.010989011 0.010324484
0 0.550137363 0.609144543 0.009615385 0.01179941
0 0.555631868 0.342920354 0.009615385 0.010324484
0 0.558379121 0.506637168 0.009615385 0.010324484
0 0.559065934 0.762536873 0.010989011 0.01179941
0 0.570741758 0.271386431 0.009615385 0.01179941
0 0.574862637 0.390855457 0.012362637 0.01179941
0 0.574862637 0.79719764 0.009615385 0.013274336
0 0.57760989 0.203539823 0.012362637 0.01179941
0 0.576236264 0.756637168 0.009615385 0.01179941
0 0.578983516 0.109882006 0.012362637 0.013274336
0 0.585164835 0.83480826 0.010989011 0.01179941
0 0.587225275 0.188053097 0.009615385 0.010324484
0 0.589972527 0.470501475 0.009615385 0.01179941
0 0.591346154 0.275073746 0.009615385 0.010324484
0 0.59271978 0.428466077 0.012362637 0.013274336
0 0.601648352 0.202064897 0.010989011 0.01179941
0 0.600961538 0.693215339 0.009615385 0.01179941
0 0.601648352 0.888643068 0.010989011 0.013274336
0 0.603021978 0.845870206 0.010989011 0.010324484
0 0.603021978 0.980088496 0.010989011 0.010324484
0 0.60782967 0.362831858 0.012362637 0.01179941
0 0.60989011 0.281710914 0.010989011 0.01179941
0 0.60989011 0.504424779 0.010989011 0.01179941
0 0.613324176 0.668879056 0.009615385 0.010324484
0 0.616758242 0.727876106 0.010989011 0.010324484
0 0.621565934 0.056784661 0.012362637 0.010324484
0 0.620192308 0.459439528 0.009615385 0.010324484
0 0.621565934 0.848820059 0.009615385 0.010324484
0 0.623626374 0.329646018 0.010989011 0.010324484
0 0.629807692 0.801622419 0.012362637 0.013274336
0 0.637362637 0.282448378 0.010989011 0.013274336
0 0.64010989 0.789823009 0.010989011 0.013274336
0 0.647664835 0.558259587 0.009615385 0.010324484
0 0.649038462 0.900442478 0.009615385 0.010324484
0 0.654532967 0.210914454 0.012362637 0.01179941
0 0.653846154 0.685840708 0.010989011 0.01179941
0 0.65728022 0.822271386 0.009615385 0.010324484
0 0.660714286 0.528023599 0.010989011 0.01179941
0 0.661401099 0.158554572 0.009615385 0.010324484
0 0.669642857 0.239675516 0.009615385 0.010324484
0 0.67032967 0.266961652 0.010989011 0.01179941
0 0.669642857 0.880530973 0.009615385 0.01179941
0 0.675137363 0.133480826 0.012362637 0.013274336
0 0.673763736 0.555309735 0.009615385 0.010324484
0 0.674450549 0.58480826 0.010989011 0.010324484
0 0.676510989 0.648967552 0.012362637 0.01179941
0 0.677884615 0.398967552 0.009615385 0.010324484
0 0.679945055 0.913716814 0.010989011 0.010324484
0 0.681318681 0.17699115 0.010989011 0.01179941
0 0.684752747 0.753687316 0.009615385 0.01179941
0 0.692307692 0.474926254 0.010989011 0.01179941
0 0.697802198 0.135693215 0.010989011 0.01179941
0 0.699862637 0.240412979 0.01510989 0.01179941
0 0.697802198 0.362094395 0.010989011 0.010324484
0 0.698489011 0.79719764 0.012362637 0.010324484
0 0.705357143 0.324483776 0.012362637 0.014749263
0 0.712225275 0.402654867 0.009615385 0.01179941
0 0.712225275 0.662241888 0.009615385 0.01179941
0 0.712912088 0.935103245 0.010989011 0.01179941
0 0.714972527 0.816371681 0.012362637 0.013274336
0 0.715659341 0.183628319 0.010989011 0.010324484
0 0.716346154 0.114306785 0.009615385 0.010324484
0 0.727335165 0.415929204 0.009615385 0.01179941
0 0.732142857 0.025811209 0.013736264 0.013274336
0 0.730082418 0.227138643 0.009615385 0.01179941
0 0.730769231 0.915929204 0.010989011 0.01179941
0 0.731456044 0.359144543 0.009615385 0.010324484
0 0.732142857 0.456489676 0.010989011 0.013274336
0 0.73489011 0.249262537 0.010989011 0.014749263
0 0.738324176 0.899705015 0.009615385 0.01179941
0 0.748626374 0.302359882 0.013736264 0.01179941
0 0.747252747 0.558259587 0.010989011 0.013274336
0 0.752747253 0.615044248 0.010989011 0.01179941
0 0.755494505 0.053097345 0.010989011 0.01179941
0 0.758241758 0.12979351 0.010989011 0.01179941
0 0.76717033 0.625368732 0.009615385 0.01179941
0 0.768543956 0.447640118 0.009615385 0.010324484
0 0.769230769 0.600294985 0.010989011 0.01179941
0 0.773351648 0.980825959 0.010989011 0.01179941
0 0.774725275 0.397492625 0.010989011 0.010324484
0 0.774725275 0.711651917 0.010989011 0.010324484
0 0.778159341 0.944690265 0.009615385 0.010324484
0 0.78021978 0.896017699 0.010989011 0.010324484
0 0.788461538 0.258112094 0.010989011 0.01179941
0 0.789148352 0.300147493 0.009615385 0.010324484
0 0.789835165 0.573746313 0.010989011 0.01179941
0 0.793956044 0.878318584 0.010989011 0.013274336
0 0.79739011 0.174041298 0.009615385 0.01179941
0 0.799450549 0.192477876 0.010989011 0.010324484
0 0.801510989 0.630530973 0.012362637 0.010324484
0 0.801510989 0.233038348 0.009615385 0.01179941
0 0.802884615 0.266224189 0.009615385 0.010324484
0 0.804945055 0.480825959 0.010989011 0.01179941
0 0.81456044 0.932153392 0.010989011 0.01179941
0 0.81456044 0.977138643 0.010989011 0.013274336
0 0.815934066 0.90560472 0.010989011 0.01179941
0 0.822802198 0.35619469 0.010989011 0.010324484
0 0.824175824 0.221976401 0.010989011 0.010324484
0 0.826923077 0.278761062 0.013736264 0.014749263
0 0.830357143 0.496312684 0.009615385 0.010324484
0 0.831730769 0.242625369 0.009615385 0.013274336
0 0.835164835 0.674041298 0.010989011 0.01179941
0 0.839972527 0.949115044 0.009615385 0.010324484
0 0.841346154 0.067846608 0.009615385 0.01179941
0 0.843406593 0.969764012 0.010989011 0.010324484
0 0.846840659 0.779498525 0.009615385 0.010324484
0 0.850961538 0.451327434 0.009615385 0.01179941
0 0.851648352 0.902654867 0.010989011 0.01179941
0 0.854395604 0.789085546 0.010989011 0.01179941
0 0.855769231 0.401179941 0.010989011 0.01179941
0 0.857142857 0.520648968 0.010989011 0.01179941
0 0.857142857 0.615781711 0.010989011 0.010324484
0 0.85989011 0.211651917 0.010989011 0.013274336
0 0.85989011 0.857669617 0.010989011 0.013274336
0 0.861950549 0.955014749 0.012362637 0.016224189
0 0.868818681 0.6179941 0.009615385 0.01179941
0 0.878434066 0.882743363 0.012362637 0.010324484
0 0.882554945 0.122418879 0.009615385 0.01179941
0 0.884615385 0.281710914 0.010989011 0.01179941
0 0.885989011 0.451327434 0.010989011 0.01179941
0 0.889423077 0.202064897 0.009615385 0.014749263
0 0.890796703 0.470501475 0.009615385 0.01179941
0 0.894230769 0.262536873 0.013736264 0.01179941
0 0.892857143 0.879056047 0.010989011 0.01179941
0 0.899038462 0.425516224 0.012362637 0.013274336
0 0.899038462 0.95280236 0.009615385 0.01179941
0 0.901785714 0.700589971 0.009615385 0.01179941
0 0.905906593 0.58480826 0.012362637 0.010324484
0 0.905906593 0.519911504 0.009615385 0.010324484
0 0.908653846 0.961651917 0.012362637 0.01179941
0 0.916208791 0.074483776 0.010989011 0.010324484
0 0.918269231 0.531710914 0.009615385 0.010324484
0 0.927884615 0.509587021 0.009615385 0.010324484
0 0.928571429 0.967551622 0.010989011 0.01179941
0 0.930631868 0.323746313 0.012362637 0.013274336
0 0.929945055 0.674041298 0.010989011 0.01179941
0 0.930631868 0.71460177 0.009615385 0.010324484
0 0.931318681 0.766961652 0.010989011 0.01179941
0 0.936126374 0.286135693 0.009615385 0.01179941
0 0.936813187 0.890117994 0.010989011 0.013274336
0 0.940934066 0.125368732 0.010989011 0.01179941
0 0.943681319 0.963126844 0.010989011 0.01179941
0 0.956043956 0.684365782 0.010989011 0.01179941
0 0.958791209 0.126843658 0.010989011 0.01179941
0 0.958791209 0.21460177 0.010989011 0.010324484
0 0.969093407 0.376106195 0.012362637 0.01179941
0 0.96771978 0.977876106 0.009615385 0.01179941
0 0.96978022 0.70280236 0.010989011 0.016224189
0 0.971840659 0.678466077 0.012362637 0.01179941
0 0.970467033 0.747050147 0.009615385 0.010324484
0 0.978021978 0.208702065 0.010989011 0.010324484
0 0.978708791 0.164454277 0.009615385 0.010324484
0 0.981456044 0.936578171 0.009615385 0.01179941
