# Supplementary material for: A deep convolutional neural network for efficient microglia detection
Source: Sci Rep. 2023 Jul 10;13:11139. doi: 10.1038/s41598-023-37963-8 (PMC10333175; doi:10.1038/s41598-023-37963-8)
Supplement: Supplementary file 2 — Supplementary Tables. [file 41598_2023_37963_MOESM2_ESM.zip › 1M20_Str.txt]

0 0.024899058 0.519746121 0.009421265 0.009873061
0 0.035666218 0.452750353 0.009421265 0.011283498
0 0.041049798 0.588152327 0.009421265 0.011283498
0 0.041049798 0.610014104 0.009421265 0.009873061
0 0.052489906 0.813822285 0.01076716 0.014104372
0 0.061238223 0.58180536 0.012113055 0.012693935
0 0.067294751 0.772919605 0.01076716 0.011283498
0 0.072678331 0.727080395 0.01076716 0.012693935
0 0.076716016 0.583921016 0.01076716 0.011283498
0 0.075370121 0.804654443 0.00807537 0.012693935
0 0.078061911 0.41325811 0.01076716 0.014104372
0 0.078061911 0.475317348 0.01076716 0.011283498
0 0.081426649 0.521156559 0.012113055 0.012693935
0 0.081426649 0.90832158 0.012113055 0.011283498
0 0.082772544 0.710860367 0.012113055 0.011283498
0 0.090847914 0.889985896 0.009421265 0.011283498
0 0.095558546 0.492947814 0.01076716 0.012693935
0 0.100942127 0.567700987 0.01076716 0.009873061
0 0.102960969 0.853314528 0.012113055 0.011283498
0 0.107671602 0.514809591 0.01076716 0.011283498
0 0.109017497 0.667842031 0.01076716 0.012693935
0 0.112382234 0.953455571 0.014804845 0.016925247
0 0.115074024 0.892101551 0.009421265 0.009873061
0 0.117765814 0.75528914 0.009421265 0.009873061
0 0.119784657 0.576868829 0.01076716 0.016925247
0 0.125841184 0.78067701 0.009421265 0.012693935
0 0.134589502 0.40832158 0.01076716 0.012693935
0 0.135935397 0.527503526 0.01345895 0.016925247
0 0.134589502 0.746121298 0.01076716 0.011283498
0 0.138627187 0.966149506 0.01076716 0.014104372
0 0.141318977 0.773624824 0.01076716 0.012693935
0 0.142664872 0.669252468 0.01076716 0.009873061
0 0.14333782 0.377997179 0.009421265 0.011283498
0 0.148048452 0.286318759 0.01076716 0.011283498
0 0.150067295 0.594499295 0.012113055 0.012693935
0 0.153432032 0.452045134 0.01345895 0.012693935
0 0.156123822 0.2651622 0.01076716 0.011283498
0 0.155450875 0.69393512 0.009421265 0.011283498
0 0.16218035 0.552891396 0.012113055 0.011283498
0 0.163526245 0.899858956 0.009421265 0.011283498
0 0.163526245 0.983074753 0.009421265 0.011283498
0 0.165545087 0.521861777 0.01076716 0.011283498
0 0.16756393 0.95909732 0.009421265 0.011283498
0 0.170928668 0.291960508 0.01076716 0.011283498
0 0.174293405 0.42877292 0.009421265 0.011283498
0 0.176312248 0.729196051 0.01076716 0.011283498
0 0.1756393 0.940761636 0.009421265 0.011283498
0 0.176985195 0.782087447 0.009421265 0.009873061
0 0.179004038 0.670662906 0.01076716 0.01551481
0 0.179676985 0.624118477 0.009421265 0.012693935
0 0.192462988 0.337799718 0.01345895 0.012693935
0 0.195154778 0.313117066 0.01076716 0.011283498
0 0.195827725 0.366008463 0.009421265 0.009873061
0 0.197846568 0.771509168 0.01076716 0.011283498
0 0.201884253 0.94922426 0.01345895 0.014104372
0 0.201884253 0.667842031 0.01076716 0.012693935
0 0.203230148 0.264456982 0.01076716 0.012693935
0 0.202557201 0.28561354 0.009421265 0.009873061
0 0.207267833 0.508462623 0.01076716 0.012693935
0 0.206594886 0.677715092 0.009421265 0.009873061
0 0.215343203 0.765867419 0.01076716 0.011283498
0 0.215343203 0.971791255 0.01076716 0.011283498
0 0.220726783 0.805359661 0.01076716 0.011283498
0 0.222745626 0.721438646 0.012113055 0.012693935
0 0.224764468 0.779266573 0.01076716 0.012693935
0 0.236204576 0.404795487 0.012113055 0.011283498
0 0.238223419 0.810296192 0.01076716 0.009873061
0 0.243606999 0.699576869 0.01076716 0.011283498
0 0.243606999 0.894922426 0.01076716 0.012693935
0 0.247644684 0.308180536 0.01076716 0.012693935
0 0.247644684 0.346262341 0.01076716 0.012693935
0 0.253701211 0.261636107 0.009421265 0.009873061
0 0.254374159 0.793370945 0.01076716 0.009873061
0 0.255047106 0.406911142 0.009421265 0.012693935
0 0.255047106 0.576868829 0.009421265 0.011283498
0 0.261103634 0.466854725 0.01076716 0.011283498
0 0.262449529 0.534555712 0.01076716 0.011283498
0 0.261776581 0.81100141 0.009421265 0.011283498
0 0.264468371 0.248236953 0.012113055 0.011283498
0 0.268506057 0.272214386 0.012113055 0.011283498
0 0.268506057 0.442877292 0.012113055 0.011283498
0 0.271197847 0.381523272 0.009421265 0.009873061
0 0.274562584 0.509167842 0.01345895 0.014104372
0 0.273889637 0.322284908 0.009421265 0.012693935
0 0.273889637 0.882933709 0.009421265 0.011283498
0 0.285329744 0.834978843 0.01345895 0.011283498
0 0.286675639 0.903385049 0.01076716 0.009873061
0 0.287348587 0.530324401 0.009421265 0.011283498
0 0.292059219 0.796191819 0.01076716 0.012693935
0 0.298115747 0.287023977 0.012113055 0.012693935
0 0.302153432 0.566995769 0.009421265 0.011283498
0 0.312247645 0.808180536 0.01076716 0.011283498
0 0.31359354 0.544428773 0.01076716 0.011283498
0 0.31359354 0.929478138 0.01076716 0.011283498
0 0.31628533 0.21932299 0.01076716 0.009873061
0 0.323014805 0.170662906 0.01076716 0.011283498
0 0.3243607 0.232016925 0.01076716 0.009873061
0 0.328398385 0.913963329 0.01076716 0.011283498
0 0.330417227 0.13751763 0.009421265 0.009873061
0 0.331090175 0.150916784 0.01076716 0.011283498
0 0.331763122 0.874471086 0.009421265 0.011283498
0 0.33781965 0.207334274 0.01076716 0.011283498
0 0.33781965 0.516220028 0.01076716 0.011283498
0 0.337146703 0.717912553 0.009421265 0.011283498
0 0.34051144 0.444287729 0.01076716 0.011283498
0 0.339838493 0.89280677 0.009421265 0.011283498
0 0.341184388 0.661495063 0.009421265 0.011283498
0 0.34320323 0.695345557 0.01076716 0.011283498
0 0.34858681 0.95416079 0.01076716 0.012693935
0 0.350605653 0.133991537 0.012113055 0.014104372
0 0.35666218 0.930888575 0.01076716 0.011283498
0 0.358681023 0.105077574 0.009421265 0.009873061
0 0.360699865 0.582510578 0.01076716 0.011283498
0 0.361372813 0.393511989 0.009421265 0.014104372
0 0.368102288 0.435825106 0.012113055 0.008462623
0 0.369448183 0.948519041 0.009421265 0.009873061
0 0.371467026 0.815937941 0.01076716 0.009873061
0 0.372139973 0.121297602 0.009421265 0.011283498
0 0.378196501 0.644569817 0.01076716 0.011283498
0 0.382234186 0.596614951 0.01076716 0.011283498
0 0.394347241 0.650916784 0.01345895 0.012693935
0 0.398384926 0.819464034 0.01076716 0.011283498
0 0.401749664 0.13751763 0.012113055 0.01551481
0 0.401749664 0.386459803 0.009421265 0.011283498
0 0.405787349 0.763751763 0.009421265 0.012693935
0 0.409825034 0.833568406 0.012113055 0.011283498
0 0.413862719 0.455571227 0.009421265 0.011283498
0 0.419919246 0.964739069 0.01076716 0.014104372
0 0.424629879 0.849083216 0.012113055 0.011283498
0 0.425975774 0.493653032 0.009421265 0.011283498
0 0.428667564 0.197461213 0.009421265 0.011283498
0 0.428667564 0.244005642 0.009421265 0.011283498
0 0.434051144 0.597320169 0.012113055 0.009873061
0 0.435397039 0.710860367 0.009421265 0.011283498
0 0.435397039 0.970380818 0.009421265 0.011283498
0 0.436742934 0.243300423 0.009421265 0.009873061
0 0.436742934 0.68899859 0.009421265 0.009873061
0 0.438088829 0.274330042 0.009421265 0.012693935
0 0.441453567 0.404795487 0.01076716 0.011283498
0 0.448183042 0.819464034 0.01076716 0.011283498
0 0.450201884 0.167842031 0.012113055 0.011283498
0 0.448855989 0.924541608 0.009421265 0.009873061
0 0.452220727 0.096614951 0.01345895 0.012693935
0 0.456258412 0.485895628 0.01076716 0.009873061
0 0.457604307 0.210860367 0.01076716 0.009873061
0 0.461641992 0.339915374 0.01076716 0.011283498
0 0.465679677 0.100141044 0.01076716 0.011283498
0 0.465006729 0.433004231 0.009421265 0.011283498
0 0.468371467 0.895627645 0.01076716 0.014104372
0 0.469044415 0.073342736 0.009421265 0.011283498
0 0.471063257 0.970380818 0.01076716 0.011283498
0 0.472409152 0.171368124 0.01076716 0.009873061
0 0.4730821 0.791960508 0.012113055 0.009873061
0 0.47577389 0.411847673 0.009421265 0.011283498
0 0.482503365 0.075458392 0.009421265 0.009873061
0 0.483176312 0.120592384 0.01076716 0.012693935
0 0.48384926 0.572637518 0.009421265 0.011283498
0 0.487213997 0.334978843 0.01345895 0.012693935
0 0.48654105 0.545133992 0.009421265 0.009873061
0 0.491251682 0.521861777 0.01076716 0.011283498
0 0.49192463 0.859661495 0.009421265 0.009873061
0 0.495289367 0.119181946 0.01076716 0.009873061
0 0.495962315 0.925952045 0.009421265 0.009873061
0 0.498654105 0.200987306 0.009421265 0.012693935
0 0.50538358 0.539492243 0.014804845 0.009873061
0 0.503364738 0.975317348 0.01076716 0.012693935
0 0.504710633 0.105077574 0.01076716 0.012693935
0 0.504037685 0.502820874 0.009421265 0.012693935
0 0.50807537 0.28067701 0.012113055 0.011283498
0 0.50807537 0.592383639 0.012113055 0.011283498
0 0.51076716 0.477433004 0.012113055 0.012693935
0 0.51884253 0.59167842 0.012113055 0.012693935
0 0.52422611 0.375176305 0.009421265 0.011283498
0 0.524899058 0.492947814 0.01076716 0.012693935
0 0.526244953 0.131875882 0.01076716 0.009873061
0 0.527590848 0.471791255 0.01076716 0.012693935
0 0.528936743 0.256699577 0.01076716 0.011283498
0 0.53230148 0.437235543 0.012113055 0.011283498
0 0.53230148 0.533145275 0.012113055 0.022566996
0 0.530955585 0.925246827 0.009421265 0.011283498
0 0.549125168 0.138928068 0.01076716 0.012693935
0 0.549125168 0.330747532 0.01076716 0.012693935
0 0.552489906 0.426657264 0.009421265 0.009873061
0 0.554508748 0.357545839 0.01076716 0.012693935
0 0.555854643 0.881523272 0.01076716 0.011283498
0 0.559892328 0.296191819 0.01076716 0.011283498
0 0.559219381 0.671368124 0.009421265 0.011283498
0 0.563257066 0.619887165 0.009421265 0.009873061
0 0.567294751 0.511988717 0.012113055 0.011283498
0 0.567294751 0.191114245 0.009421265 0.009873061
0 0.568640646 0.311706629 0.009421265 0.011283498
0 0.571332436 0.057122708 0.012113055 0.009873061
0 0.574697174 0.811706629 0.01076716 0.009873061
0 0.577388964 0.222849083 0.01076716 0.011283498
0 0.580080754 0.286318759 0.01076716 0.011283498
0 0.580080754 0.966149506 0.01076716 0.011283498
0 0.582772544 0.900564175 0.01345895 0.012693935
0 0.584791386 0.8674189 0.009421265 0.011283498
0 0.587483176 0.303244006 0.012113055 0.014104372
0 0.586810229 0.734132581 0.01076716 0.009873061
0 0.588156124 0.269393512 0.01076716 0.011283498
0 0.588156124 0.636812412 0.01076716 0.012693935
0 0.588829071 0.796897038 0.012113055 0.011283498
0 0.590174966 0.701692525 0.009421265 0.009873061
0 0.592866756 0.241184767 0.012113055 0.011283498
0 0.595558546 0.082510578 0.012113055 0.009873061
0 0.594885599 0.6022567 0.01076716 0.011283498
0 0.601615074 0.225669958 0.01076716 0.014104372
0 0.604306864 0.344146685 0.01345895 0.014104372
0 0.604306864 0.184062059 0.01076716 0.009873061
0 0.603633917 0.802538787 0.009421265 0.011283498
0 0.609017497 0.105782793 0.009421265 0.011283498
0 0.611709287 0.968265162 0.012113055 0.012693935
0 0.614401077 0.279266573 0.009421265 0.011283498
0 0.621130552 0.782792666 0.014804845 0.016925247
0 0.620457604 0.13751763 0.01076716 0.012693935
0 0.623822342 0.32651622 0.012113055 0.012693935
0 0.623149394 0.840620592 0.01076716 0.011283498
0 0.626514132 0.584626234 0.012113055 0.009873061
0 0.626514132 0.516925247 0.009421265 0.012693935
0 0.629205922 0.186882934 0.009421265 0.009873061
0 0.631897712 0.819464034 0.012113055 0.011283498
0 0.639973082 0.563469676 0.009421265 0.009873061
0 0.641318977 0.531029619 0.009421265 0.009873061
0 0.645356662 0.804654443 0.009421265 0.009873061
0 0.6487214 0.289139633 0.01076716 0.011283498
0 0.653432032 0.672073343 0.009421265 0.012693935
0 0.655450875 0.270098731 0.01076716 0.009873061
0 0.654777927 0.56629055 0.009421265 0.012693935
0 0.656123822 0.783497884 0.012113055 0.012693935
0 0.658815612 0.549365303 0.009421265 0.009873061
0 0.66218035 0.389280677 0.01076716 0.011283498
0 0.661507402 0.895627645 0.009421265 0.011283498
0 0.666218035 0.33145275 0.01345895 0.011283498
0 0.67025572 0.15303244 0.01076716 0.012693935
0 0.673620458 0.919605078 0.012113055 0.011283498
0 0.6756393 0.044428773 0.01076716 0.009873061
0 0.676985195 0.095909732 0.01076716 0.011283498
0 0.676985195 0.268688293 0.01076716 0.012693935
0 0.680349933 0.66854725 0.009421265 0.011283498
0 0.682368775 0.399153738 0.01076716 0.011283498
0 0.688425303 0.17348378 0.009421265 0.011283498
0 0.68909825 0.78561354 0.01076716 0.011283498
0 0.693135935 0.146685472 0.01076716 0.011283498
0 0.69448183 0.686882934 0.01076716 0.011283498
0 0.69717362 0.759520451 0.01076716 0.009873061
0 0.700538358 0.325105783 0.012113055 0.012693935
0 0.701211306 0.394922426 0.01076716 0.011283498
0 0.701211306 0.63751763 0.01076716 0.011283498
0 0.706594886 0.41325811 0.01076716 0.011283498
0 0.707267833 0.472496474 0.009421265 0.011283498
0 0.712651413 0.339210155 0.012113055 0.012693935
0 0.716016151 0.303949224 0.01076716 0.012693935
0 0.718707941 0.42877292 0.01076716 0.011283498
0 0.723418573 0.163610719 0.012113055 0.011283498
0 0.722072678 0.360366714 0.009421265 0.012693935
0 0.732166891 0.468265162 0.01345895 0.011283498
0 0.733512786 0.076163611 0.01076716 0.011283498
0 0.735531629 0.294076164 0.012113055 0.012693935
0 0.738896366 0.165021157 0.01345895 0.011283498
0 0.738896366 0.19393512 0.01345895 0.012693935
0 0.737550471 0.739069111 0.01076716 0.011283498
0 0.739569314 0.145980254 0.009421265 0.009873061
0 0.741588156 0.983779972 0.01076716 0.009873061
0 0.747644684 0.092383639 0.012113055 0.012693935
0 0.746298789 0.334273625 0.009421265 0.011283498
0 0.747644684 0.41819464 0.012113055 0.012693935
0 0.748990579 0.923131171 0.012113055 0.01551481
0 0.749663526 0.072637518 0.01076716 0.009873061
0 0.757065949 0.19393512 0.012113055 0.012693935
0 0.756393001 0.483779972 0.01076716 0.014104372
0 0.757065949 0.935119887 0.009421265 0.011283498
0 0.761776581 0.399858956 0.01076716 0.009873061
0 0.763122476 0.333568406 0.01076716 0.009873061
0 0.763122476 0.813822285 0.01076716 0.011283498
0 0.763795424 0.888575458 0.009421265 0.011283498
0 0.765141319 0.369534556 0.009421265 0.011283498
0 0.767833109 0.289844852 0.009421265 0.012693935
0 0.771197847 0.524682652 0.01076716 0.014104372
0 0.774562584 0.784203103 0.012113055 0.011283498
0 0.781292059 0.135401975 0.012113055 0.011283498
0 0.780619112 0.3977433 0.01076716 0.011283498
0 0.779946164 0.729196051 0.009421265 0.011283498
0 0.783983849 0.34696756 0.012113055 0.011283498
0 0.783310902 0.45416079 0.01076716 0.011283498
0 0.791386272 0.971791255 0.01076716 0.011283498
0 0.794078062 0.181241185 0.01076716 0.009873061
0 0.796769852 0.699576869 0.01076716 0.011283498
0 0.796096904 0.871650212 0.009421265 0.011283498
0 0.800807537 0.43370945 0.01076716 0.012693935
0 0.804172275 0.073342736 0.009421265 0.011283498
0 0.807537012 0.354019746 0.01076716 0.011283498
0 0.812247645 0.442877292 0.012113055 0.014104372
0 0.814266487 0.256699577 0.01076716 0.011283498
0 0.834454913 0.388575458 0.01076716 0.009873061
0 0.837146703 0.455571227 0.01076716 0.011283498
0 0.839838493 0.782792666 0.01076716 0.011283498
0 0.84320323 0.232722144 0.009421265 0.011283498
0 0.843876178 0.371650212 0.01076716 0.012693935
0 0.845222073 0.118476728 0.01076716 0.011283498
0 0.847913863 0.263751763 0.01076716 0.011283498
0 0.847913863 0.767277856 0.01076716 0.014104372
0 0.8512786 0.978843441 0.012113055 0.011283498
0 0.855989233 0.639633286 0.01076716 0.009873061
0 0.85666218 0.790550071 0.009421265 0.012693935
0 0.860026918 0.384344147 0.01076716 0.009873061
0 0.86204576 0.602961918 0.009421265 0.009873061
0 0.864064603 0.808180536 0.01076716 0.011283498
0 0.866083445 0.39280677 0.009421265 0.012693935
0 0.871467026 0.62764457 0.012113055 0.011283498
0 0.872812921 0.812411848 0.012113055 0.011283498
0 0.875504711 0.119181946 0.012113055 0.009873061
0 0.890982503 0.562764457 0.01076716 0.011283498
0 0.895693136 0.839210155 0.009421265 0.011283498
0 0.897711978 0.878702398 0.01076716 0.011283498
0 0.901076716 0.712976023 0.009421265 0.009873061
0 0.905114401 0.954866008 0.012113055 0.011283498
0 0.908479139 0.799717913 0.01076716 0.011283498
0 0.913189771 0.263046544 0.009421265 0.009873061
0 0.913189771 0.535260931 0.009421265 0.009873061
0 0.919246299 0.813822285 0.01076716 0.011283498
0 0.921265141 0.614245416 0.012113055 0.012693935
0 0.922611036 0.777150917 0.009421265 0.011283498
0 0.930686406 0.631170663 0.012113055 0.009873061
0 0.932705249 0.837799718 0.01076716 0.011283498
0 0.934051144 0.273624824 0.01076716 0.011283498
0 0.948183042 0.636812412 0.009421265 0.009873061
0 0.956931359 0.700282087 0.01076716 0.009873061
0 0.959623149 0.112834979 0.01076716 0.011283498
0 0.960296097 0.383638928 0.012113055 0.014104372
0 0.960296097 0.947813822 0.009421265 0.011283498
0 0.962987887 0.500705219 0.009421265 0.011283498
0 0.96769852 0.33145275 0.01345895 0.011283498
0 0.968371467 0.228490832 0.012113055 0.011283498
0 0.969717362 0.350493653 0.009421265 0.009873061
0 0.971063257 0.675599436 0.012113055 0.011283498
0 0.97039031 0.929478138 0.01076716 0.011283498
0 0.971063257 0.435119887 0.009421265 0.009873061
0 0.97577389 0.576163611 0.01076716 0.012693935
0 0.979811575 0.81100141 0.01076716 0.011283498
0 0.982503365 0.232016925 0.01076716 0.009873061
0 0.98384926 0.686177715 0.01076716 0.012693935
0 0.98384926 0.971086037 0.01076716 0.009873061
0 0.984522207 0.31100141 0.009421265 0.009873061
