# Supplementary material for: A deep convolutional neural network for efficient microglia detection
Source: Sci Rep. 2023 Jul 10;13:11139. doi: 10.1038/s41598-023-37963-8 (PMC10333175; doi:10.1038/s41598-023-37963-8)
Supplement: Supplementary file 2 — Supplementary Tables. [file 41598_2023_37963_MOESM2_ESM.zip › 1M24-4_Str.txt]

0 0.030264817 0.3975 0.01261034 0.015
0 0.030895334 0.2675 0.008827238 0.011666667
0 0.034047919 0.606666667 0.010088272 0.016666667
0 0.036569987 0.375833333 0.010088272 0.015
0 0.039092055 0.505 0.01261034 0.013333333
0 0.038461538 0.486666667 0.008827238 0.013333333
0 0.04035309 0.535833333 0.010088272 0.015
0 0.042244641 0.826666667 0.008827238 0.013333333
0 0.049180328 0.5625 0.010088272 0.015
0 0.049810845 0.703333333 0.011349306 0.013333333
0 0.051071879 0.425 0.011349306 0.013333333
0 0.051071879 0.730833333 0.011349306 0.015
0 0.051702396 0.46 0.010088272 0.013333333
0 0.051702396 0.884166667 0.010088272 0.011666667
0 0.05296343 0.255833333 0.010088272 0.011666667
0 0.057377049 0.860833333 0.011349306 0.018333333
0 0.058007566 0.808333333 0.010088272 0.013333333
0 0.064943253 0.508333333 0.011349306 0.013333333
0 0.063682219 0.729166667 0.008827238 0.015
0 0.067465322 0.444166667 0.011349306 0.015
0 0.068726356 0.903333333 0.011349306 0.013333333
0 0.071248424 0.655 0.011349306 0.013333333
0 0.071878941 0.360833333 0.010088272 0.011666667
0 0.072509458 0.373333333 0.011349306 0.013333333
0 0.07629256 0.820833333 0.011349306 0.011666667
0 0.075031526 0.931666667 0.008827238 0.013333333
0 0.076923077 0.62 0.010088272 0.013333333
0 0.079445145 0.42 0.010088272 0.013333333
0 0.086380832 0.674166667 0.011349306 0.015
0 0.087011349 0.355 0.010088272 0.013333333
0 0.089533417 0.7375 0.01261034 0.015
0 0.092055485 0.26 0.01261034 0.013333333
0 0.093947037 0.63 0.011349306 0.013333333
0 0.095208071 0.949166667 0.008827238 0.011666667
0 0.09962169 0.371666667 0.01261034 0.013333333
0 0.101513241 0.764166667 0.016393443 0.015
0 0.104665826 0.796666667 0.01261034 0.016666667
0 0.104665826 0.563333333 0.010088272 0.013333333
0 0.107818411 0.495 0.011349306 0.013333333
0 0.111601513 0.3375 0.011349306 0.015
0 0.110970996 0.8975 0.010088272 0.011666667
0 0.113493064 0.610833333 0.010088272 0.015
0 0.115384615 0.315 0.011349306 0.013333333
0 0.116645649 0.8525 0.011349306 0.015
0 0.121689786 0.595 0.011349306 0.013333333
0 0.121689786 0.809166667 0.011349306 0.011666667
0 0.121059269 0.919166667 0.010088272 0.011666667
0 0.12295082 0.2875 0.011349306 0.015
0 0.131778058 0.7025 0.013871375 0.015
0 0.131147541 0.773333333 0.010088272 0.013333333
0 0.134930643 0.305 0.010088272 0.013333333
0 0.136191677 0.513333333 0.01261034 0.013333333
0 0.13556116 0.619166667 0.008827238 0.011666667
0 0.138083228 0.180833333 0.008827238 0.015
0 0.141235813 0.246666667 0.01261034 0.013333333
0 0.139344262 0.485833333 0.008827238 0.011666667
0 0.14186633 0.853333333 0.008827238 0.013333333
0 0.143757881 0.375833333 0.010088272 0.011666667
0 0.143757881 0.598333333 0.010088272 0.013333333
0 0.145018916 0.873333333 0.010088272 0.016666667
0 0.146910467 0.266666667 0.011349306 0.013333333
0 0.150063052 0.55 0.01261034 0.013333333
0 0.150063052 0.765 0.01261034 0.013333333
0 0.151324086 0.535 0.010088272 0.013333333
0 0.15258512 0.574166667 0.010088272 0.011666667
0 0.153846154 0.920833333 0.010088272 0.015
0 0.155107188 0.393333333 0.010088272 0.013333333
0 0.155737705 0.799166667 0.011349306 0.011666667
0 0.156368222 0.339166667 0.010088272 0.015
0 0.160781841 0.740833333 0.011349306 0.011666667
0 0.161412358 0.1625 0.010088272 0.015
0 0.162673392 0.1875 0.01261034 0.015
0 0.161412358 0.829166667 0.010088272 0.015
0 0.163303909 0.526666667 0.008827238 0.013333333
0 0.16519546 0.96 0.010088272 0.013333333
0 0.166456494 0.910833333 0.010088272 0.015
0 0.168348045 0.243333333 0.011349306 0.013333333
0 0.168348045 0.375833333 0.011349306 0.018333333
0 0.170870113 0.540833333 0.011349306 0.015
0 0.179066835 0.805 0.010088272 0.013333333
0 0.179697352 0.894166667 0.011349306 0.011666667
0 0.182849937 0.8525 0.010088272 0.011666667
0 0.184110971 0.139166667 0.010088272 0.015
0 0.184110971 0.394166667 0.010088272 0.015
0 0.183480454 0.976666667 0.008827238 0.013333333
0 0.187894073 0.6775 0.010088272 0.015
0 0.189785624 0.7725 0.008827238 0.011666667
0 0.191046658 0.5325 0.008827238 0.015
0 0.197351828 0.869166667 0.011349306 0.011666667
0 0.200504414 0.734166667 0.015132409 0.018333333
0 0.201134931 0.3025 0.011349306 0.015
0 0.202395965 0.3425 0.011349306 0.015
0 0.203026482 0.8125 0.01261034 0.015
0 0.203026482 0.488333333 0.010088272 0.013333333
0 0.203026482 0.500833333 0.010088272 0.015
0 0.203026482 0.571666667 0.010088272 0.013333333
0 0.203026482 0.683333333 0.010088272 0.013333333
0 0.204287516 0.760833333 0.01261034 0.015
0 0.206179067 0.198333333 0.011349306 0.013333333
0 0.209331652 0.18 0.010088272 0.013333333
0 0.210592686 0.638333333 0.010088272 0.013333333
0 0.21185372 0.699166667 0.01261034 0.015
0 0.210592686 0.816666667 0.010088272 0.013333333
0 0.211223203 0.6775 0.008827238 0.011666667
0 0.214375788 0.419166667 0.01261034 0.015
0 0.213745271 0.903333333 0.011349306 0.013333333
0 0.217528373 0.924166667 0.008827238 0.011666667
0 0.220680958 0.886666667 0.010088272 0.013333333
0 0.226355612 0.108333333 0.011349306 0.013333333
0 0.225725095 0.735 0.010088272 0.013333333
0 0.230769231 0.533333333 0.015132409 0.016666667
0 0.230769231 0.4225 0.010088272 0.015
0 0.230138714 0.615833333 0.008827238 0.011666667
0 0.231399748 0.63 0.011349306 0.016666667
0 0.232660782 0.37 0.011349306 0.013333333
0 0.234552333 0.759166667 0.010088272 0.015
0 0.236443884 0.68 0.011349306 0.013333333
0 0.237074401 0.281666667 0.010088272 0.02
0 0.238335435 0.566666667 0.010088272 0.013333333
0 0.238335435 0.885833333 0.010088272 0.015
0 0.24148802 0.240833333 0.011349306 0.015
0 0.24148802 0.161666667 0.008827238 0.013333333
0 0.242749054 0.584166667 0.008827238 0.011666667
0 0.242749054 0.7425 0.008827238 0.011666667
0 0.24779319 0.438333333 0.011349306 0.016666667
0 0.248423707 0.5425 0.010088272 0.011666667
0 0.253467844 0.6175 0.010088272 0.015
0 0.255359395 0.469166667 0.008827238 0.011666667
0 0.255989912 0.636666667 0.010088272 0.013333333
0 0.256620429 0.761666667 0.011349306 0.013333333
0 0.257250946 0.888333333 0.01261034 0.016666667
0 0.261034048 0.708333333 0.010088272 0.013333333
0 0.261034048 0.738333333 0.010088272 0.013333333
0 0.264186633 0.335833333 0.011349306 0.015
0 0.263556116 0.453333333 0.010088272 0.013333333
0 0.26481715 0.7325 0.010088272 0.015
0 0.265447667 0.9275 0.011349306 0.011666667
0 0.269230769 0.413333333 0.016393443 0.013333333
0 0.267969735 0.258333333 0.011349306 0.016666667
0 0.274905422 0.2425 0.010088272 0.018333333
0 0.275535939 0.491666667 0.011349306 0.013333333
0 0.274905422 0.6675 0.010088272 0.015
0 0.278058008 0.895 0.008827238 0.013333333
0 0.280580076 0.7575 0.008827238 0.011666667
0 0.284363178 0.728333333 0.011349306 0.013333333
0 0.286254729 0.343333333 0.010088272 0.013333333
0 0.291929382 0.683333333 0.011349306 0.016666667
0 0.293820933 0.929166667 0.010088272 0.015
0 0.302017654 0.4575 0.008827238 0.011666667
0 0.302017654 0.824166667 0.008827238 0.011666667
0 0.307692308 0.05 0.015132409 0.013333333
0 0.308322825 0.199166667 0.011349306 0.015
0 0.308322825 0.353333333 0.011349306 0.013333333
0 0.308953342 0.511666667 0.01261034 0.013333333
0 0.308953342 0.4825 0.010088272 0.015
0 0.313366961 0.066666667 0.011349306 0.013333333
0 0.313997478 0.27 0.010088272 0.013333333
0 0.319672131 0.6975 0.011349306 0.015
0 0.320302648 0.18 0.010088272 0.013333333
0 0.320933165 0.816666667 0.011349306 0.013333333
0 0.32408575 0.241666667 0.010088272 0.013333333
0 0.326607818 0.0475 0.01261034 0.015
0 0.325977301 0.1925 0.011349306 0.015
0 0.327238335 0.465 0.011349306 0.013333333
0 0.327868852 0.361666667 0.010088272 0.013333333
0 0.329129887 0.444166667 0.010088272 0.015
0 0.328499369 0.485833333 0.008827238 0.011666667
0 0.331651955 0.119166667 0.010088272 0.015
0 0.332912989 0.5575 0.010088272 0.011666667
0 0.334174023 0.276666667 0.010088272 0.016666667
0 0.33480454 0.755 0.011349306 0.013333333
0 0.334174023 0.9125 0.010088272 0.011666667
0 0.335435057 0.34 0.010088272 0.013333333
0 0.338587642 0.164166667 0.011349306 0.018333333
0 0.337957125 0.705833333 0.010088272 0.011666667
0 0.338587642 0.8075 0.008827238 0.011666667
0 0.339848676 0.371666667 0.008827238 0.013333333
0 0.342370744 0.2325 0.008827238 0.011666667
0 0.344262295 0.65 0.010088272 0.013333333
0 0.344892812 0.620833333 0.008827238 0.011666667
0 0.34741488 0.288333333 0.008827238 0.013333333
0 0.348045397 0.76 0.010088272 0.013333333
0 0.352459016 0.034166667 0.011349306 0.015
0 0.354981084 0.853333333 0.011349306 0.016666667
0 0.355611602 0.063333333 0.010088272 0.016666667
0 0.360025221 0.43 0.008827238 0.013333333
0 0.368852459 0.2025 0.013871375 0.015
0 0.367591425 0.909166667 0.011349306 0.015
0 0.373266078 0.415 0.01261034 0.013333333
0 0.37704918 0.174166667 0.01261034 0.015
0 0.376418663 0.69 0.011349306 0.013333333
0 0.377679697 0.15 0.008827238 0.013333333
0 0.380201765 0.038333333 0.011349306 0.016666667
0 0.378940731 0.470833333 0.008827238 0.015
0 0.382093317 0.283333333 0.010088272 0.013333333
0 0.384615385 0.576666667 0.010088272 0.013333333
0 0.384615385 0.8825 0.010088272 0.015
0 0.388398487 0.128333333 0.010088272 0.016666667
0 0.38776797 0.675833333 0.008827238 0.011666667
0 0.390920555 0.233333333 0.010088272 0.013333333
0 0.390290038 0.419166667 0.008827238 0.011666667
0 0.391551072 0.454166667 0.008827238 0.011666667
0 0.39407314 0.090833333 0.008827238 0.011666667
0 0.395334174 0.21 0.008827238 0.013333333
0 0.399747793 0.769166667 0.015132409 0.018333333
0 0.399747793 0.045833333 0.01261034 0.015
0 0.402269861 0.864166667 0.010088272 0.011666667
0 0.406052963 0.320833333 0.010088272 0.015
0 0.407944515 0.663333333 0.011349306 0.013333333
0 0.409205549 0.895833333 0.008827238 0.011666667
0 0.412358134 0.640833333 0.01261034 0.018333333
0 0.412358134 0.3725 0.010088272 0.011666667
0 0.413619168 0.1575 0.010088272 0.015
0 0.414880202 0.051666667 0.010088272 0.013333333
0 0.418032787 0.189166667 0.011349306 0.015
0 0.418032787 0.858333333 0.011349306 0.013333333
0 0.421185372 0.345 0.01261034 0.013333333
0 0.419293821 0.814166667 0.008827238 0.015
0 0.422446406 0.623333333 0.01261034 0.013333333
0 0.421815889 0.443333333 0.008827238 0.013333333
0 0.422446406 0.505833333 0.010088272 0.011666667
0 0.42370744 0.463333333 0.010088272 0.013333333
0 0.424337957 0.375 0.008827238 0.013333333
0 0.426229508 0.815 0.010088272 0.016666667
0 0.433165195 0.15 0.011349306 0.013333333
0 0.433165195 0.493333333 0.011349306 0.013333333
0 0.431904161 0.851666667 0.008827238 0.013333333
0 0.435056747 0.588333333 0.01261034 0.013333333
0 0.436317781 0.125833333 0.01261034 0.018333333
0 0.439470366 0.714166667 0.011349306 0.015
0 0.440100883 0.75 0.010088272 0.013333333
0 0.440100883 0.775833333 0.010088272 0.015
0 0.443883985 0.47 0.010088272 0.013333333
0 0.443883985 0.694166667 0.010088272 0.015
0 0.445775536 0.9025 0.013871375 0.015
0 0.445145019 0.94 0.010088272 0.013333333
0 0.451450189 0.754166667 0.010088272 0.015
0 0.452711223 0.079166667 0.010088272 0.011666667
0 0.45334174 0.036666667 0.008827238 0.013333333
0 0.455233291 0.203333333 0.010088272 0.013333333
0 0.462168979 0.465833333 0.011349306 0.015
0 0.465952081 0.913333333 0.013871375 0.013333333
0 0.465321564 0.4925 0.010088272 0.015
0 0.465321564 0.6725 0.010088272 0.011666667
0 0.466582598 0.931666667 0.010088272 0.013333333
0 0.470996217 0.03 0.013871375 0.013333333
0 0.469735183 0.1075 0.011349306 0.011666667
0 0.4703657 0.3975 0.010088272 0.011666667
0 0.470996217 0.475833333 0.008827238 0.015
0 0.472257251 0.645833333 0.011349306 0.015
0 0.474148802 0.325 0.010088272 0.013333333
0 0.480453972 0.691666667 0.01261034 0.013333333
0 0.481715006 0.9225 0.010088272 0.011666667
0 0.485498108 0.056666667 0.015132409 0.02
0 0.485498108 0.216666667 0.01261034 0.013333333
0 0.484237074 0.863333333 0.010088272 0.013333333
0 0.486759142 0.143333333 0.010088272 0.013333333
0 0.48738966 0.608333333 0.011349306 0.013333333
0 0.488650694 0.795833333 0.011349306 0.015
0 0.488650694 0.775833333 0.008827238 0.011666667
0 0.493064313 0.591666667 0.010088272 0.013333333
0 0.49369483 0.8475 0.008827238 0.011666667
0 0.494325347 0.918333333 0.010088272 0.016666667
0 0.495586381 0.241666667 0.010088272 0.013333333
0 0.496847415 0.405833333 0.010088272 0.011666667
0 0.498108449 0.6675 0.010088272 0.018333333
0 0.501891551 0.1925 0.01261034 0.015
0 0.513871375 0.413333333 0.011349306 0.013333333
0 0.515762926 0.503333333 0.010088272 0.016666667
0 0.515762926 0.924166667 0.010088272 0.015
0 0.516393443 0.114166667 0.008827238 0.011666667
0 0.517654477 0.165 0.008827238 0.013333333
0 0.518284994 0.290833333 0.010088272 0.018333333
0 0.521437579 0.903333333 0.011349306 0.013333333
0 0.522698613 0.755833333 0.011349306 0.011666667
0 0.525220681 0.876666667 0.011349306 0.013333333
0 0.525851198 0.5375 0.010088272 0.015
0 0.526481715 0.7425 0.011349306 0.011666667
0 0.530895334 0.639166667 0.015132409 0.021666667
0 0.531525851 0.8275 0.011349306 0.015
0 0.532156368 0.3975 0.010088272 0.015
0 0.535308953 0.569166667 0.011349306 0.015
0 0.542244641 0.364166667 0.010088272 0.015
0 0.542875158 0.461666667 0.011349306 0.013333333
0 0.544136192 0.684166667 0.008827238 0.011666667
0 0.551071879 0.62 0.010088272 0.013333333
0 0.553593947 0.134166667 0.010088272 0.015
0 0.556746532 0.758333333 0.011349306 0.013333333
0 0.557377049 0.653333333 0.010088272 0.013333333
0 0.559899117 0.526666667 0.010088272 0.016666667
0 0.561790668 0.679166667 0.011349306 0.015
0 0.562421185 0.33 0.010088272 0.016666667
0 0.566204288 0.7025 0.01261034 0.015
0 0.567465322 0.07 0.010088272 0.016666667
0 0.581336696 0.281666667 0.01261034 0.013333333
0 0.581336696 0.4 0.01261034 0.016666667
0 0.581336696 0.8675 0.01261034 0.015
0 0.584489281 0.253333333 0.011349306 0.013333333
0 0.586380832 0.745 0.010088272 0.013333333
0 0.587641866 0.634166667 0.010088272 0.018333333
0 0.589533417 0.895 0.011349306 0.016666667
0 0.590794451 0.6625 0.008827238 0.011666667
0 0.600252207 0.715 0.010088272 0.013333333
0 0.603404792 0.295833333 0.011349306 0.015
0 0.602143758 0.4275 0.008827238 0.011666667
0 0.602143758 0.785 0.008827238 0.013333333
0 0.604035309 0.8725 0.010088272 0.011666667
0 0.604665826 0.84 0.008827238 0.016666667
0 0.607187894 0.64 0.011349306 0.016666667
0 0.607187894 0.356666667 0.008827238 0.013333333
0 0.613493064 0.595 0.011349306 0.013333333
0 0.615384615 0.795833333 0.010088272 0.015
0 0.616015132 0.526666667 0.008827238 0.013333333
0 0.618537201 0.381666667 0.011349306 0.013333333
0 0.626103405 0.65 0.011349306 0.013333333
0 0.626733922 0.855833333 0.010088272 0.015
0 0.628625473 0.12 0.011349306 0.016666667
0 0.629886507 0.706666667 0.013871375 0.02
0 0.628625473 0.4875 0.008827238 0.015
0 0.634300126 0.454166667 0.010088272 0.018333333
0 0.634930643 0.916666667 0.008827238 0.013333333
0 0.638083228 0.531666667 0.01261034 0.013333333
0 0.639344262 0.618333333 0.010088272 0.013333333
0 0.643757881 0.371666667 0.011349306 0.013333333
0 0.648171501 0.105833333 0.010088272 0.011666667
0 0.648802018 0.456666667 0.011349306 0.02
0 0.650063052 0.793333333 0.011349306 0.013333333
0 0.650063052 0.630833333 0.008827238 0.011666667
0 0.65258512 0.6025 0.008827238 0.011666667
0 0.653846154 0.764166667 0.011349306 0.011666667
0 0.664564943 0.685 0.010088272 0.013333333
0 0.66519546 0.771666667 0.011349306 0.013333333
0 0.668348045 0.6175 0.01261034 0.018333333
0 0.670870113 0.749166667 0.01261034 0.015
0 0.670239596 0.188333333 0.008827238 0.016666667
0 0.670870113 0.818333333 0.010088272 0.016666667
0 0.672131148 0.855833333 0.010088272 0.011666667
0 0.67591425 0.2925 0.01261034 0.015
0 0.683480454 0.309166667 0.010088272 0.015
0 0.684110971 0.215 0.008827238 0.013333333
0 0.686002522 0.620833333 0.010088272 0.015
0 0.68852459 0.443333333 0.010088272 0.013333333
0 0.692307692 0.190833333 0.010088272 0.015
0 0.692938209 0.416666667 0.011349306 0.016666667
0 0.694199243 0.325 0.011349306 0.013333333
0 0.696090794 0.133333333 0.010088272 0.013333333
0 0.696721311 0.743333333 0.011349306 0.013333333
0 0.701765448 0.289166667 0.011349306 0.015
0 0.709962169 0.653333333 0.010088272 0.013333333
0 0.720680958 0.269166667 0.013871375 0.015
0 0.720050441 0.799166667 0.010088272 0.015
0 0.721311475 0.760833333 0.010088272 0.011666667
0 0.724464061 0.831666667 0.011349306 0.013333333
0 0.730769231 0.388333333 0.013871375 0.016666667
0 0.732660782 0.489166667 0.010088272 0.015
0 0.733291299 0.596666667 0.008827238 0.013333333
0 0.738335435 0.406666667 0.008827238 0.013333333
0 0.739596469 0.375 0.008827238 0.013333333
0 0.742749054 0.188333333 0.01261034 0.013333333
0 0.740857503 0.345833333 0.008827238 0.011666667
0 0.746532156 0.301666667 0.010088272 0.016666667
0 0.747162673 0.505833333 0.011349306 0.015
0 0.74779319 0.443333333 0.010088272 0.013333333
0 0.74779319 0.821666667 0.010088272 0.013333333
0 0.752837327 0.405 0.01261034 0.013333333
0 0.752837327 0.888333333 0.010088272 0.016666667
0 0.759142497 0.3025 0.010088272 0.018333333
0 0.762295082 0.331666667 0.011349306 0.013333333
0 0.763556116 0.766666667 0.011349306 0.013333333
0 0.765447667 0.253333333 0.01261034 0.013333333
0 0.764186633 0.565 0.010088272 0.013333333
0 0.76481715 0.59 0.008827238 0.013333333
0 0.767339218 0.869166667 0.011349306 0.015
0 0.769230769 0.205 0.010088272 0.013333333
0 0.770491803 0.300833333 0.010088272 0.011666667
0 0.771752837 0.524166667 0.010088272 0.015
0 0.777427491 0.4525 0.011349306 0.015
0 0.778688525 0.76 0.011349306 0.016666667
0 0.780580076 0.683333333 0.01261034 0.013333333
0 0.779319042 0.886666667 0.010088272 0.013333333
0 0.787515763 0.699166667 0.011349306 0.015
0 0.791929382 0.8775 0.010088272 0.011666667
0 0.795712484 0.561666667 0.01261034 0.013333333
0 0.797604035 0.655833333 0.011349306 0.018333333
0 0.801387137 0.459166667 0.008827238 0.011666667
0 0.801387137 0.855 0.008827238 0.013333333
0 0.804539723 0.328333333 0.01261034 0.013333333
0 0.80517024 0.744166667 0.011349306 0.015
0 0.808322825 0.526666667 0.010088272 0.013333333
0 0.808322825 0.7975 0.010088272 0.011666667
0 0.810214376 0.355 0.011349306 0.013333333
0 0.814627995 0.481666667 0.015132409 0.013333333
0 0.815258512 0.641666667 0.011349306 0.013333333
0 0.816519546 0.829166667 0.008827238 0.011666667
0 0.822824716 0.806666667 0.008827238 0.013333333
0 0.82408575 0.460833333 0.008827238 0.011666667
0 0.825346784 0.719166667 0.011349306 0.015
0 0.827868852 0.395833333 0.011349306 0.015
0 0.828499369 0.49 0.01261034 0.013333333
0 0.826607818 0.568333333 0.008827238 0.013333333
0 0.828499369 0.751666667 0.010088272 0.02
0 0.830390921 0.6625 0.011349306 0.015
0 0.835435057 0.631666667 0.008827238 0.016666667
0 0.836696091 0.790833333 0.011349306 0.015
0 0.837326608 0.843333333 0.010088272 0.013333333
0 0.837957125 0.685 0.008827238 0.013333333
0 0.841740227 0.561666667 0.013871375 0.016666667
0 0.846784363 0.753333333 0.011349306 0.013333333
0 0.849936948 0.533333333 0.01261034 0.016666667
0 0.849306431 0.63 0.011349306 0.013333333
0 0.852459016 0.848333333 0.010088272 0.013333333
0 0.856242119 0.485 0.01261034 0.016666667
0 0.860655738 0.51 0.011349306 0.013333333
0 0.861916772 0.558333333 0.011349306 0.013333333
0 0.863808323 0.598333333 0.010088272 0.013333333
0 0.868221942 0.870833333 0.008827238 0.011666667
0 0.870113493 0.685833333 0.010088272 0.015
0 0.879571248 0.863333333 0.011349306 0.016666667
0 0.883984868 0.695 0.010088272 0.013333333
0 0.887137453 0.665 0.008827238 0.013333333
0 0.899747793 0.468333333 0.008827238 0.013333333
0 0.901639344 0.825833333 0.010088272 0.015
0 0.905422446 0.593333333 0.010088272 0.013333333
0 0.908575032 0.805833333 0.008827238 0.011666667
0 0.909836066 0.739166667 0.008827238 0.011666667
0 0.912358134 0.8875 0.011349306 0.011666667
0 0.913619168 0.595 0.011349306 0.016666667
0 0.915510719 0.483333333 0.010088272 0.013333333
0 0.919924338 0.53 0.011349306 0.016666667
0 0.928751576 0.591666667 0.008827238 0.013333333
0 0.932534678 0.5225 0.008827238 0.015
0 0.938209332 0.589166667 0.010088272 0.015
0 0.938209332 0.629166667 0.010088272 0.015
0 0.962168979 0.743333333 0.010088272 0.013333333
0 0.981084489 0.768333333 0.010088272 0.013333333
0 0.985498108 0.81 0.008827238 0.016666667
