# Supplementary material for: A deep convolutional neural network for efficient microglia detection
Source: Sci Rep. 2023 Jul 10;13:11139. doi: 10.1038/s41598-023-37963-8 (PMC10333175; doi:10.1038/s41598-023-37963-8)
Supplement: Supplementary file 2 — Supplementary Tables. [file 41598_2023_37963_MOESM2_ESM.zip › 1M24_Str.txt]

0 0.017857 0.703074 0.011905 0.011327
0 0.042328 0.937702 0.010582 0.011327
0 0.056217 0.720065 0.011905 0.012945
0 0.059524 0.745955 0.010582 0.012945
0 0.066799 0.449029 0.009259 0.011327
0 0.077381 0.375405 0.011905 0.012945
0 0.077381 0.724919 0.009259 0.012945
0 0.083333 0.228155 0.013228 0.012945
0 0.085979 0.544498 0.010582 0.014563
0 0.085979 0.801780 0.010582 0.014563
0 0.085317 0.880259 0.009259 0.012945
0 0.099868 0.665858 0.011905 0.017799
0 0.100529 0.604369 0.010582 0.014563
0 0.101190 0.935275 0.011905 0.012945
0 0.103836 0.201456 0.009259 0.014563
0 0.104497 0.425566 0.010582 0.012945
0 0.106481 0.640777 0.011905 0.012945
0 0.111772 0.349515 0.011905 0.012945
0 0.113757 0.630259 0.010582 0.011327
0 0.114418 0.741909 0.011905 0.014563
0 0.121032 0.454693 0.009259 0.012945
0 0.125000 0.893204 0.014550 0.012945
0 0.126323 0.523463 0.011905 0.014563
0 0.127646 0.824434 0.011905 0.017799
0 0.130291 0.479773 0.009259 0.014563
0 0.130291 0.608414 0.009259 0.012945
0 0.130291 0.725728 0.009259 0.011327
0 0.133598 0.699029 0.010582 0.012945
0 0.133598 0.863269 0.010582 0.014563
0 0.135582 0.349515 0.011905 0.012945
0 0.135582 0.538835 0.009259 0.012945
0 0.136905 0.385113 0.009259 0.012945
0 0.142857 0.719256 0.010582 0.011327
0 0.144841 0.916667 0.014550 0.014563
0 0.143519 0.603560 0.009259 0.012945
0 0.149471 0.369741 0.010582 0.014563
0 0.151455 0.672330 0.009259 0.011327
0 0.157407 0.756472 0.010582 0.011327
0 0.158069 0.275890 0.009259 0.017799
0 0.159392 0.790453 0.011905 0.011327
0 0.160714 0.805016 0.009259 0.011327
0 0.162698 0.863269 0.010582 0.011327
0 0.167328 0.237864 0.011905 0.012945
0 0.169312 0.541262 0.010582 0.014563
0 0.173280 0.829288 0.010582 0.011327
0 0.175926 0.904531 0.010582 0.012945
0 0.181878 0.802589 0.011905 0.012945
0 0.183862 0.711165 0.010582 0.014563
0 0.186508 0.580097 0.013228 0.021036
0 0.189153 0.189320 0.010582 0.016181
0 0.189815 0.620550 0.011905 0.014563
0 0.192460 0.750000 0.011905 0.014563
0 0.194444 0.260518 0.010582 0.012945
0 0.194444 0.307443 0.010582 0.016181
0 0.194444 0.388350 0.010582 0.012945
0 0.195106 0.886731 0.011905 0.012945
0 0.196429 0.572816 0.011905 0.016181
0 0.195106 0.781553 0.009259 0.012945
0 0.196429 0.521036 0.009259 0.012945
0 0.199074 0.473301 0.011905 0.011327
0 0.203042 0.147249 0.009259 0.012945
0 0.203704 0.764563 0.010582 0.011327
0 0.208995 0.120550 0.010582 0.014563
0 0.209656 0.362460 0.009259 0.012945
0 0.212963 0.442557 0.010582 0.011327
0 0.212963 0.942557 0.010582 0.014563
0 0.214947 0.305016 0.011905 0.017799
0 0.214286 0.624595 0.010582 0.012945
0 0.220238 0.487864 0.014550 0.014563
0 0.217593 0.863269 0.009259 0.011327
0 0.220238 0.803398 0.011905 0.014563
0 0.222884 0.078479 0.011905 0.014563
0 0.224868 0.751618 0.013228 0.014563
0 0.223545 0.911812 0.010582 0.014563
0 0.226190 0.895631 0.013228 0.014563
0 0.228836 0.345469 0.010582 0.011327
0 0.234127 0.461165 0.013228 0.016181
0 0.235450 0.138350 0.013228 0.014563
0 0.239418 0.056634 0.018519 0.016181
0 0.235450 0.668285 0.010582 0.012945
0 0.238757 0.178803 0.014550 0.014563
0 0.238095 0.112460 0.010582 0.011327
0 0.243386 0.608414 0.010582 0.012945
0 0.244048 0.741909 0.009259 0.011327
0 0.246032 0.925566 0.010582 0.012945
0 0.248016 0.758900 0.011905 0.016181
0 0.246693 0.884304 0.009259 0.011327
0 0.251323 0.673948 0.010582 0.011327
0 0.252646 0.776699 0.013228 0.012945
0 0.253307 0.919094 0.009259 0.012945
0 0.255291 0.962783 0.010582 0.012945
0 0.257275 0.487055 0.009259 0.012945
0 0.260582 0.620550 0.010582 0.014563
0 0.261905 0.326861 0.010582 0.012945
0 0.262566 0.800162 0.011905 0.014563
0 0.263228 0.937702 0.013228 0.011327
0 0.273810 0.727346 0.010582 0.011327
0 0.275132 0.162621 0.010582 0.014563
0 0.275794 0.493528 0.011905 0.016181
0 0.279101 0.152913 0.010582 0.014563
0 0.279101 0.647249 0.010582 0.012945
0 0.284392 0.612460 0.010582 0.014563
0 0.284392 0.905340 0.010582 0.014563
0 0.287698 0.317152 0.009259 0.012945
0 0.289683 0.795307 0.010582 0.014563
0 0.290344 0.919094 0.011905 0.012945
0 0.293651 0.186084 0.010582 0.012945
0 0.296296 0.153722 0.010582 0.012945
0 0.298942 0.927994 0.010582 0.014563
0 0.301587 0.504854 0.010582 0.016181
0 0.302249 0.529935 0.011905 0.014563
0 0.304233 0.254854 0.010582 0.014563
0 0.306878 0.467638 0.010582 0.012945
0 0.310185 0.880259 0.009259 0.012945
0 0.312831 0.156958 0.011905 0.012945
0 0.313492 0.131877 0.010582 0.011327
0 0.312831 0.884304 0.009259 0.011327
0 0.314815 0.529126 0.010582 0.016181
0 0.318122 0.601942 0.009259 0.012945
0 0.318122 0.699029 0.009259 0.012945
0 0.321429 0.257282 0.010582 0.012945
0 0.324074 0.219256 0.013228 0.014563
0 0.324735 0.046117 0.009259 0.011327
0 0.326058 0.726537 0.009259 0.016181
0 0.330688 0.375405 0.013228 0.012945
0 0.331349 0.084951 0.011905 0.014563
0 0.330026 0.093042 0.009259 0.014563
0 0.333995 0.499191 0.009259 0.014563
0 0.333995 0.857605 0.009259 0.012945
0 0.338624 0.124595 0.010582 0.016181
0 0.337963 0.260518 0.009259 0.012945
0 0.339947 0.894013 0.010582 0.014563
0 0.341270 0.415049 0.010582 0.011327
0 0.341270 0.951456 0.010582 0.016181
0 0.343915 0.102751 0.010582 0.011327
0 0.345899 0.288026 0.011905 0.012945
0 0.349206 0.690129 0.010582 0.014563
0 0.349206 0.851133 0.010582 0.012945
0 0.350529 0.501618 0.010582 0.012945
0 0.355159 0.921521 0.009259 0.011327
0 0.357143 0.898058 0.010582 0.016181
0 0.358466 0.518608 0.010582 0.014563
0 0.365741 0.615696 0.009259 0.014563
0 0.367725 0.031553 0.010582 0.014563
0 0.368386 0.559871 0.009259 0.012945
0 0.369048 0.843042 0.010582 0.012945
0 0.371693 0.757282 0.010582 0.012945
0 0.376984 0.425566 0.010582 0.012945
0 0.379630 0.627832 0.015873 0.012945
0 0.378307 0.481392 0.010582 0.014563
0 0.378307 0.506472 0.010582 0.012945
0 0.383598 0.199029 0.010582 0.016181
0 0.385582 0.109223 0.011905 0.014563
0 0.386243 0.881877 0.010582 0.016181
0 0.389550 0.919903 0.011905 0.017799
0 0.394180 0.699838 0.013228 0.014563
0 0.400132 0.946602 0.011905 0.016181
0 0.401455 0.075243 0.009259 0.011327
0 0.406085 0.466019 0.010582 0.012945
0 0.407407 0.923948 0.013228 0.019417
0 0.410053 0.849515 0.010582 0.012945
0 0.410714 0.283981 0.009259 0.014563
0 0.412698 0.305016 0.010582 0.014563
0 0.412037 0.784790 0.009259 0.012945
0 0.414683 0.162621 0.009259 0.011327
0 0.415344 0.430421 0.010582 0.012945
0 0.416005 0.719256 0.011905 0.011327
0 0.419974 0.644013 0.011905 0.012945
0 0.421296 0.547735 0.011905 0.014563
0 0.420635 0.670712 0.010582 0.011327
0 0.423942 0.474110 0.011905 0.012945
0 0.427249 0.516990 0.015873 0.014563
0 0.423942 0.887540 0.009259 0.011327
0 0.425926 0.213592 0.010582 0.012945
0 0.427910 0.730583 0.011905 0.014563
0 0.439153 0.694175 0.010582 0.012945
0 0.439153 0.915049 0.010582 0.014563
0 0.439815 0.072816 0.009259 0.012945
0 0.441799 0.754854 0.010582 0.011327
0 0.445106 0.977346 0.009259 0.012945
0 0.451720 0.491100 0.014550 0.014563
0 0.458333 0.409385 0.011905 0.012945
0 0.457011 0.801780 0.009259 0.014563
0 0.459656 0.140777 0.011905 0.012945
0 0.462302 0.064725 0.014550 0.012945
0 0.462963 0.364887 0.010582 0.011327
0 0.464947 0.519417 0.009259 0.012945
0 0.466270 0.964401 0.011905 0.012945
0 0.466931 0.589806 0.010582 0.011327
0 0.466931 0.699029 0.010582 0.012945
0 0.469577 0.326861 0.010582 0.012945
0 0.470238 0.668285 0.009259 0.012945
0 0.472884 0.034790 0.009259 0.011327
0 0.474206 0.524272 0.011905 0.012945
0 0.473545 0.617314 0.010582 0.011327
0 0.474868 0.601942 0.010582 0.012945
0 0.480159 0.134304 0.010582 0.012945
0 0.480159 0.504045 0.010582 0.014563
0 0.480820 0.717638 0.011905 0.014563
0 0.482804 0.360032 0.010582 0.011327
0 0.482143 0.546926 0.009259 0.012945
0 0.483466 0.777508 0.009259 0.011327
0 0.486111 0.737055 0.009259 0.011327
0 0.488095 0.105178 0.010582 0.012945
0 0.490079 0.804207 0.014550 0.016181
0 0.489418 0.576861 0.010582 0.011327
0 0.492063 0.885113 0.010582 0.012945
0 0.493386 0.854369 0.010582 0.016181
0 0.494709 0.041262 0.010582 0.014563
0 0.498016 0.168285 0.009259 0.012945
0 0.499339 0.388350 0.011905 0.012945
0 0.506614 0.596278 0.010582 0.021036
0 0.509259 0.669903 0.010582 0.019417
0 0.517857 0.241909 0.011905 0.017799
0 0.518519 0.751618 0.007937 0.014563
0 0.522487 0.967638 0.015873 0.016181
0 0.523810 0.830097 0.013228 0.016181
0 0.525794 0.578479 0.011905 0.014563
0 0.526455 0.559871 0.010582 0.012945
0 0.530423 0.030744 0.013228 0.016181
0 0.531746 0.452265 0.013228 0.014563
0 0.535714 0.651294 0.010582 0.017799
0 0.536376 0.928803 0.009259 0.012945
0 0.539683 0.724919 0.010582 0.012945
0 0.541005 0.813916 0.010582 0.012945
0 0.542328 0.161003 0.010582 0.014563
0 0.542989 0.422330 0.011905 0.016181
0 0.546296 0.627832 0.010582 0.012945
0 0.552910 0.050162 0.010582 0.012945
0 0.554894 0.195793 0.014550 0.012945
0 0.555556 0.409385 0.010582 0.016181
0 0.556878 0.697411 0.010582 0.012945
0 0.560185 0.300162 0.011905 0.014563
0 0.560185 0.251618 0.009259 0.014563
0 0.562831 0.967638 0.011905 0.012945
0 0.564815 0.142395 0.010582 0.012945
0 0.564815 0.211165 0.010582 0.011327
0 0.568122 0.942557 0.009259 0.011327
0 0.571429 0.816343 0.010582 0.011327
0 0.571429 0.848706 0.010582 0.014563
0 0.579365 0.456311 0.013228 0.012945
0 0.577381 0.560680 0.009259 0.014563
0 0.579365 0.707929 0.013228 0.017799
0 0.579365 0.188511 0.010582 0.014563
0 0.585979 0.398058 0.010582 0.012945
0 0.587302 0.433657 0.013228 0.012945
0 0.585317 0.528317 0.009259 0.014563
0 0.586640 0.066343 0.009259 0.012945
0 0.594577 0.220065 0.011905 0.016181
0 0.595238 0.155340 0.010582 0.012945
0 0.595238 0.696602 0.010582 0.014563
0 0.595899 0.422330 0.009259 0.012945
0 0.595899 0.609223 0.009259 0.011327
0 0.598545 0.938511 0.011905 0.012945
0 0.601852 0.451456 0.010582 0.012945
0 0.606481 0.855178 0.009259 0.011327
0 0.609788 0.607605 0.010582 0.011327
0 0.610450 0.651294 0.011905 0.014563
0 0.612434 0.582524 0.010582 0.012945
0 0.613757 0.110841 0.010582 0.011327
0 0.613757 0.333333 0.010582 0.012945
0 0.614418 0.352751 0.009259 0.012945
0 0.616402 0.661812 0.010582 0.012945
0 0.617725 0.211974 0.010582 0.012945
0 0.623677 0.455502 0.011905 0.014563
0 0.622354 0.806634 0.009259 0.011327
0 0.625661 0.591424 0.010582 0.014563
0 0.625661 0.840615 0.010582 0.011327
0 0.627646 0.382686 0.009259 0.014563
0 0.630952 0.363269 0.010582 0.014563
0 0.631614 0.724110 0.009259 0.014563
0 0.634921 0.649676 0.010582 0.011327
0 0.636905 0.465210 0.011905 0.014563
0 0.638228 0.398867 0.011905 0.011327
0 0.636905 0.976537 0.009259 0.011327
0 0.641534 0.503236 0.010582 0.012945
0 0.646164 0.249191 0.011905 0.012945
0 0.645503 0.734628 0.010582 0.012945
0 0.648810 0.398058 0.009259 0.012945
0 0.650794 0.487055 0.010582 0.012945
0 0.651455 0.951456 0.011905 0.012945
0 0.654762 0.386731 0.010582 0.012945
0 0.656746 0.656958 0.011905 0.009709
0 0.657407 0.711974 0.013228 0.016181
0 0.658069 0.226537 0.011905 0.012945
0 0.661376 0.932848 0.010582 0.014563
0 0.664021 0.906958 0.013228 0.014563
0 0.666667 0.325243 0.010582 0.012945
0 0.668651 0.251618 0.011905 0.014563
0 0.669312 0.181230 0.010582 0.016181
0 0.674603 0.396440 0.010582 0.012945
0 0.682540 0.919094 0.010582 0.012945
0 0.683862 0.542071 0.010582 0.012945
0 0.689153 0.242718 0.010582 0.012945
0 0.691138 0.119741 0.009259 0.012945
0 0.692460 0.270227 0.011905 0.009709
0 0.694444 0.978155 0.010582 0.014563
0 0.696429 0.455502 0.009259 0.014563
0 0.698413 0.941748 0.010582 0.012945
0 0.699735 0.580097 0.010582 0.014563
0 0.704365 0.533172 0.011905 0.014563
0 0.704365 0.783981 0.011905 0.014563
0 0.710317 0.190129 0.010582 0.014563
0 0.712302 0.501618 0.011905 0.016181
0 0.716270 0.769417 0.011905 0.014563
0 0.716931 0.446602 0.010582 0.012945
0 0.718915 0.919903 0.011905 0.014563
0 0.718915 0.422330 0.009259 0.012945
0 0.720899 0.821197 0.013228 0.014563
0 0.722884 0.622168 0.011905 0.014563
0 0.722884 0.203074 0.009259 0.011327
0 0.728175 0.975728 0.011905 0.016181
0 0.730159 0.785599 0.010582 0.014563
0 0.733466 0.938511 0.011905 0.012945
0 0.736111 0.414239 0.011905 0.012945
0 0.736111 0.809871 0.009259 0.017799
0 0.738095 0.178803 0.010582 0.017799
0 0.739418 0.197411 0.010582 0.016181
0 0.740079 0.246764 0.009259 0.014563
0 0.740741 0.467638 0.010582 0.012945
0 0.740741 0.709547 0.010582 0.011327
0 0.742725 0.661003 0.011905 0.014563
0 0.742725 0.452265 0.009259 0.011327
0 0.744048 0.834951 0.011905 0.012945
0 0.744709 0.916667 0.010582 0.014563
0 0.748016 0.391586 0.009259 0.012945
0 0.750661 0.227346 0.009259 0.011327
0 0.753968 0.971683 0.010582 0.014563
0 0.756614 0.302589 0.013228 0.012945
0 0.755291 0.863269 0.010582 0.011327
0 0.757275 0.347087 0.011905 0.011327
0 0.757937 0.546117 0.010582 0.011327
0 0.758598 0.784790 0.009259 0.012945
0 0.759259 0.836570 0.010582 0.012945
0 0.761905 0.927994 0.010582 0.011327
0 0.763889 0.658576 0.009259 0.012945
0 0.768519 0.225728 0.010582 0.011327
0 0.771825 0.703074 0.011905 0.014563
0 0.773148 0.406149 0.011905 0.016181
0 0.780423 0.216019 0.013228 0.014563
0 0.783069 0.895631 0.010582 0.011327
0 0.785714 0.517799 0.010582 0.012945
0 0.789021 0.694984 0.011905 0.011327
0 0.790344 0.409385 0.009259 0.012945
0 0.799603 0.688511 0.009259 0.017799
0 0.804233 0.639968 0.010582 0.011327
0 0.803571 0.663430 0.009259 0.012945
0 0.806878 0.533172 0.010582 0.011327
0 0.806217 0.772654 0.009259 0.011327
0 0.809524 0.483010 0.007937 0.014563
0 0.813492 0.314725 0.013228 0.014563
0 0.816799 0.960356 0.011905 0.014563
0 0.818783 0.216828 0.010582 0.012945
0 0.824735 0.708738 0.011905 0.012945
0 0.827381 0.947411 0.011905 0.014563
0 0.828042 0.902913 0.010582 0.012945
0 0.831349 0.605178 0.011905 0.012945
0 0.835317 0.522654 0.009259 0.012945
0 0.837963 0.217638 0.011905 0.014563
0 0.837963 0.360032 0.011905 0.014563
0 0.836640 0.432039 0.009259 0.012945
0 0.837963 0.207120 0.009259 0.012945
0 0.841931 0.820388 0.011905 0.012945
0 0.843254 0.495146 0.011905 0.012945
0 0.844577 0.750809 0.009259 0.012945
0 0.852513 0.235437 0.011905 0.014563
0 0.853175 0.322816 0.010582 0.014563
0 0.853175 0.405340 0.010582 0.014563
0 0.853175 0.841424 0.010582 0.012945
0 0.857143 0.234628 0.010582 0.012945
0 0.863095 0.340615 0.011905 0.014563
0 0.865741 0.803398 0.014550 0.014563
0 0.871693 0.897249 0.013228 0.014563
0 0.873016 0.567961 0.010582 0.012945
0 0.873016 0.851133 0.010582 0.012945
0 0.882275 0.493528 0.010582 0.012945
0 0.882275 0.809871 0.010582 0.014563
0 0.888889 0.686893 0.013228 0.014563
0 0.890212 0.338188 0.013228 0.012945
0 0.890873 0.639159 0.014550 0.016181
0 0.890212 0.304207 0.010582 0.012945
0 0.891534 0.594660 0.013228 0.014563
0 0.889550 0.711974 0.009259 0.012945
0 0.891534 0.418285 0.010582 0.014563
0 0.891534 0.766990 0.010582 0.012945
0 0.892196 0.560680 0.009259 0.011327
0 0.894180 0.892395 0.010582 0.014563
0 0.896825 0.367314 0.013228 0.016181
0 0.895503 0.979773 0.010582 0.011327
0 0.900794 0.388350 0.010582 0.012945
0 0.900132 0.797735 0.009259 0.012945
0 0.902116 0.961165 0.010582 0.012945
0 0.902778 0.495146 0.009259 0.012945
0 0.904762 0.620550 0.013228 0.014563
0 0.909392 0.761327 0.009259 0.011327
0 0.913360 0.816343 0.009259 0.014563
0 0.916005 0.368123 0.009259 0.011327
0 0.917328 0.739482 0.009259 0.012945
0 0.921296 0.387540 0.011905 0.011327
0 0.924603 0.427184 0.013228 0.012945
0 0.925265 0.767799 0.009259 0.011327
0 0.930556 0.336570 0.009259 0.012945
0 0.939153 0.519417 0.010582 0.012945
0 0.940476 0.766181 0.010582 0.014563
0 0.941138 0.831715 0.011905 0.012945
0 0.942460 0.367314 0.009259 0.012945
0 0.947090 0.449838 0.010582 0.012945
0 0.951720 0.745955 0.009259 0.012945
0 0.953042 0.563107 0.009259 0.012945
0 0.954365 0.620550 0.011905 0.011327
0 0.958995 0.855178 0.010582 0.017799
0 0.962302 0.798544 0.009259 0.011327
0 0.980820 0.763754 0.009259 0.012945
0 0.497354 0.980583 0.015873 0.022654
0 0.520503 0.987055 0.022487 0.022654
