# Supplementary material for: A deep convolutional neural network for efficient microglia detection
Source: Sci Rep. 2023 Jul 10;13:11139. doi: 10.1038/s41598-023-37963-8 (PMC10333175; doi:10.1038/s41598-023-37963-8)
Supplement: Supplementary file 2 — Supplementary Tables. [file 41598_2023_37963_MOESM2_ESM.zip › 2M03-4_Str.txt]

0 0.016770 0.372807 0.011180 0.012281
0 0.021739 0.377193 0.008696 0.014035
0 0.039752 0.380702 0.009938 0.014035
0 0.050932 0.426316 0.009938 0.014035
0 0.055901 0.363158 0.009938 0.017544
0 0.060248 0.819298 0.008696 0.014035
0 0.065839 0.398246 0.009938 0.014035
0 0.065839 0.723684 0.009938 0.012281
0 0.072050 0.470175 0.009938 0.014035
0 0.072050 0.669298 0.009938 0.015789
0 0.073292 0.683333 0.009938 0.012281
0 0.075155 0.879825 0.008696 0.012281
0 0.077019 0.302632 0.009938 0.012281
0 0.078261 0.321053 0.009938 0.014035
0 0.078882 0.463158 0.011180 0.014035
0 0.080124 0.557018 0.011180 0.015789
0 0.079503 0.657895 0.009938 0.014035
0 0.080124 0.787719 0.011180 0.014035
0 0.081366 0.706140 0.011180 0.012281
0 0.085714 0.863158 0.009938 0.014035
0 0.086335 0.279825 0.008696 0.015789
0 0.087578 0.635088 0.011180 0.014035
0 0.091304 0.514035 0.016149 0.017544
0 0.090683 0.724561 0.009938 0.014035
0 0.093168 0.899123 0.009938 0.012281
0 0.094410 0.562281 0.009938 0.012281
0 0.099379 0.742982 0.009938 0.012281
0 0.103106 0.398246 0.009938 0.014035
0 0.103727 0.719298 0.011180 0.014035
0 0.108696 0.889474 0.008696 0.014035
0 0.113043 0.287719 0.012422 0.014035
0 0.115528 0.823684 0.009938 0.012281
0 0.116770 0.555263 0.009938 0.015789
0 0.122981 0.394737 0.009938 0.014035
0 0.125466 0.551754 0.009938 0.012281
0 0.124845 0.778070 0.008696 0.012281
0 0.134783 0.833333 0.008696 0.014035
0 0.137267 0.189474 0.011180 0.014035
0 0.137267 0.271053 0.008696 0.012281
0 0.137888 0.745614 0.009938 0.014035
0 0.145342 0.335088 0.009938 0.017544
0 0.145342 0.440351 0.009938 0.014035
0 0.146584 0.657895 0.009938 0.014035
0 0.150932 0.203509 0.011180 0.014035
0 0.150311 0.543860 0.009938 0.014035
0 0.150311 0.627193 0.009938 0.012281
0 0.150932 0.305263 0.008696 0.014035
0 0.154658 0.523684 0.008696 0.012281
0 0.156522 0.653509 0.009938 0.012281
0 0.160870 0.464912 0.011180 0.014035
0 0.162112 0.729825 0.008696 0.014035
0 0.164596 0.360526 0.011180 0.012281
0 0.172050 0.927193 0.008696 0.012281
0 0.173913 0.450000 0.009938 0.012281
0 0.174534 0.812281 0.011180 0.021053
0 0.175155 0.428947 0.009938 0.012281
0 0.177019 0.268421 0.008696 0.014035
0 0.180124 0.333333 0.009938 0.014035
0 0.180745 0.293860 0.008696 0.012281
0 0.181988 0.473684 0.011180 0.017544
0 0.185093 0.558772 0.009938 0.012281
0 0.188199 0.588596 0.011180 0.015789
0 0.186957 0.635965 0.008696 0.012281
0 0.187578 0.685965 0.009938 0.014035
0 0.191304 0.111404 0.012422 0.012281
0 0.190683 0.441228 0.008696 0.015789
0 0.192547 0.527193 0.009938 0.012281
0 0.193789 0.160526 0.009938 0.012281
0 0.193789 0.711404 0.009938 0.012281
0 0.200621 0.570175 0.008696 0.014035
0 0.205590 0.142105 0.011180 0.014035
0 0.206211 0.402632 0.009938 0.012281
0 0.207453 0.210526 0.009938 0.014035
0 0.214907 0.081579 0.009938 0.012281
0 0.214286 0.273684 0.008696 0.014035
0 0.219255 0.134211 0.011180 0.015789
0 0.218634 0.757895 0.009938 0.014035
0 0.220497 0.886842 0.011180 0.015789
0 0.224845 0.516667 0.009938 0.012281
0 0.224224 0.711404 0.008696 0.012281
0 0.226708 0.842982 0.011180 0.015789
0 0.227950 0.678070 0.011180 0.015789
0 0.231056 0.404386 0.009938 0.012281
0 0.233540 0.912281 0.009938 0.014035
0 0.234783 0.293860 0.009938 0.012281
0 0.234161 0.767544 0.008696 0.012281
0 0.235404 0.871930 0.008696 0.014035
0 0.237267 0.664035 0.009938 0.015789
0 0.237888 0.178070 0.008696 0.012281
0 0.239130 0.363158 0.008696 0.014035
0 0.242857 0.312281 0.008696 0.014035
0 0.244099 0.532456 0.011180 0.015789
0 0.244099 0.907895 0.011180 0.015789
0 0.244099 0.488596 0.008696 0.015789
0 0.244720 0.887719 0.009938 0.014035
0 0.247205 0.964912 0.009938 0.017544
0 0.250311 0.175439 0.011180 0.014035
0 0.249689 0.657895 0.009938 0.014035
0 0.249689 0.676316 0.009938 0.012281
0 0.252174 0.200877 0.009938 0.012281
0 0.255280 0.216667 0.011180 0.012281
0 0.254037 0.258772 0.008696 0.015789
0 0.257143 0.150000 0.009938 0.015789
0 0.257764 0.785088 0.008696 0.015789
0 0.259627 0.352632 0.009938 0.014035
0 0.260248 0.593860 0.011180 0.012281
0 0.269565 0.461404 0.009938 0.014035
0 0.269565 0.899123 0.009938 0.012281
0 0.273913 0.526316 0.011180 0.014035
0 0.275776 0.855263 0.009938 0.012281
0 0.284472 0.421930 0.009938 0.015789
0 0.285714 0.226316 0.009938 0.014035
0 0.288820 0.873684 0.008696 0.014035
0 0.290683 0.575439 0.009938 0.017544
0 0.293789 0.728947 0.013665 0.012281
0 0.295031 0.184211 0.011180 0.014035
0 0.293789 0.836842 0.008696 0.014035
0 0.295031 0.874561 0.008696 0.015789
0 0.300621 0.757018 0.009938 0.012281
0 0.301863 0.707895 0.009938 0.012281
0 0.302484 0.272807 0.008696 0.012281
0 0.303727 0.632456 0.011180 0.012281
0 0.306211 0.557895 0.011180 0.014035
0 0.306211 0.157895 0.008696 0.014035
0 0.306832 0.376316 0.009938 0.015789
0 0.309938 0.855263 0.008696 0.015789
0 0.312422 0.810526 0.011180 0.014035
0 0.313665 0.656140 0.011180 0.014035
0 0.317391 0.910526 0.011180 0.014035
0 0.318012 0.726316 0.009938 0.014035
0 0.320497 0.154386 0.009938 0.014035
0 0.327329 0.138596 0.011180 0.014035
0 0.326708 0.468421 0.009938 0.014035
0 0.326708 0.711404 0.009938 0.012281
0 0.327950 0.889474 0.009938 0.014035
0 0.329193 0.961404 0.009938 0.014035
0 0.332919 0.915789 0.009938 0.014035
0 0.337888 0.869298 0.009938 0.012281
0 0.339130 0.037719 0.009938 0.012281
0 0.342857 0.267544 0.009938 0.012281
0 0.342857 0.885088 0.009938 0.012281
0 0.344720 0.444737 0.008696 0.012281
0 0.344720 0.550877 0.008696 0.017544
0 0.350311 0.389474 0.009938 0.014035
0 0.350932 0.518421 0.008696 0.015789
0 0.355280 0.098246 0.009938 0.014035
0 0.362733 0.131579 0.009938 0.014035
0 0.362733 0.385088 0.009938 0.012281
0 0.362733 0.807895 0.009938 0.012281
0 0.367081 0.185965 0.008696 0.014035
0 0.367081 0.716667 0.008696 0.012281
0 0.370186 0.565789 0.009938 0.012281
0 0.372671 0.216667 0.009938 0.012281
0 0.375155 0.192982 0.009938 0.014035
0 0.377019 0.632456 0.011180 0.015789
0 0.380124 0.902632 0.009938 0.012281
0 0.380745 0.533333 0.008696 0.014035
0 0.388820 0.432456 0.009938 0.012281
0 0.388820 0.757018 0.009938 0.015789
0 0.390683 0.596491 0.008696 0.014035
0 0.393168 0.721930 0.008696 0.012281
0 0.396894 0.685965 0.011180 0.014035
0 0.398137 0.856140 0.008696 0.014035
0 0.400621 0.917544 0.013665 0.017544
0 0.399379 0.950000 0.011180 0.012281
0 0.400000 0.300877 0.009938 0.015789
0 0.400621 0.457895 0.011180 0.017544
0 0.401242 0.970175 0.009938 0.014035
0 0.403106 0.704386 0.008696 0.012281
0 0.403727 0.733333 0.009938 0.017544
0 0.405590 0.194737 0.011180 0.014035
0 0.422981 0.315789 0.011180 0.014035
0 0.427950 0.266667 0.008696 0.014035
0 0.429814 0.470175 0.009938 0.014035
0 0.431056 0.979825 0.009938 0.012281
0 0.431677 0.892982 0.008696 0.014035
0 0.435404 0.796491 0.008696 0.014035
0 0.439752 0.277193 0.009938 0.014035
0 0.440373 0.450000 0.008696 0.012281
0 0.440373 0.698246 0.008696 0.014035
0 0.451553 0.648246 0.008696 0.012281
0 0.454658 0.739474 0.009938 0.012281
0 0.456522 0.637719 0.011180 0.012281
0 0.459006 0.306140 0.008696 0.012281
0 0.462112 0.843860 0.009938 0.014035
0 0.462733 0.890351 0.008696 0.012281
0 0.465839 0.621930 0.009938 0.012281
0 0.467702 0.178070 0.008696 0.012281
0 0.468323 0.280702 0.009938 0.014035
0 0.470186 0.063158 0.008696 0.014035
0 0.470807 0.659649 0.009938 0.014035
0 0.470807 0.791228 0.009938 0.014035
0 0.470807 0.863158 0.009938 0.014035
0 0.471429 0.505263 0.008696 0.014035
0 0.478882 0.303509 0.011180 0.014035
0 0.482609 0.247368 0.011180 0.014035
0 0.482609 0.269298 0.011180 0.012281
0 0.483230 0.112281 0.009938 0.014035
0 0.488199 0.835965 0.009938 0.012281
0 0.488820 0.950877 0.008696 0.014035
0 0.493168 0.625439 0.009938 0.012281
0 0.492547 0.964035 0.008696 0.012281
0 0.493789 0.403509 0.008696 0.014035
0 0.496894 0.076316 0.009938 0.012281
0 0.496273 0.736842 0.008696 0.014035
0 0.501863 0.510526 0.009938 0.014035
0 0.503727 0.979825 0.008696 0.012281
0 0.506832 0.196491 0.009938 0.014035
0 0.509938 0.092982 0.011180 0.014035
0 0.509317 0.719298 0.009938 0.014035
0 0.510559 0.186842 0.009938 0.012281
0 0.510559 0.942982 0.009938 0.015789
0 0.513665 0.282456 0.008696 0.014035
0 0.516149 0.147368 0.008696 0.014035
0 0.519876 0.738596 0.008696 0.014035
0 0.524845 0.203509 0.008696 0.014035
0 0.527329 0.441228 0.011180 0.012281
0 0.530435 0.867544 0.009938 0.015789
0 0.531677 0.140351 0.009938 0.014035
0 0.534783 0.249123 0.008696 0.017544
0 0.534783 0.839474 0.008696 0.015789
0 0.539752 0.628070 0.008696 0.014035
0 0.540994 0.557018 0.008696 0.015789
0 0.544720 0.814912 0.008696 0.015789
0 0.548447 0.446491 0.013665 0.012281
0 0.548447 0.505263 0.011180 0.014035
0 0.550311 0.254386 0.009938 0.014035
0 0.550311 0.731579 0.009938 0.014035
0 0.550932 0.276316 0.008696 0.012281
0 0.554658 0.479825 0.011180 0.012281
0 0.555280 0.408772 0.009938 0.014035
0 0.557764 0.600000 0.009938 0.014035
0 0.561491 0.292982 0.009938 0.021053
0 0.563354 0.825439 0.008696 0.012281
0 0.580745 0.130702 0.011180 0.012281
0 0.584472 0.489474 0.008696 0.014035
0 0.591304 0.507895 0.009938 0.012281
0 0.591304 0.642105 0.009938 0.014035
0 0.595031 0.195614 0.009938 0.012281
0 0.595652 0.372807 0.011180 0.012281
0 0.595652 0.682456 0.008696 0.014035
0 0.597516 0.596491 0.009938 0.014035
0 0.604348 0.257018 0.011180 0.012281
0 0.604348 0.128070 0.008696 0.014035
0 0.605590 0.278070 0.011180 0.012281
0 0.606832 0.524561 0.008696 0.014035
0 0.609317 0.107018 0.008696 0.014035
0 0.614286 0.547368 0.008696 0.014035
0 0.616149 0.902632 0.009938 0.012281
0 0.620497 0.087719 0.011180 0.014035
0 0.621118 0.403509 0.009938 0.017544
0 0.622360 0.940351 0.009938 0.014035
0 0.624224 0.143860 0.008696 0.014035
0 0.624845 0.344737 0.009938 0.012281
0 0.632919 0.966667 0.011180 0.014035
0 0.634783 0.709649 0.009938 0.012281
0 0.635404 0.850000 0.008696 0.012281
0 0.637888 0.259649 0.008696 0.014035
0 0.639752 0.207895 0.009938 0.012281
0 0.640373 0.939474 0.008696 0.012281
0 0.652174 0.221930 0.009938 0.012281
0 0.657143 0.315789 0.012422 0.014035
0 0.655280 0.789474 0.008696 0.014035
0 0.659006 0.356140 0.011180 0.014035
0 0.662112 0.892982 0.012422 0.014035
0 0.662112 0.600000 0.009938 0.014035
0 0.663354 0.721930 0.009938 0.012281
0 0.672671 0.335965 0.008696 0.012281
0 0.673913 0.949123 0.011180 0.017544
0 0.676398 0.629825 0.011180 0.014035
0 0.681366 0.227193 0.011180 0.012281
0 0.680124 0.969298 0.008696 0.012281
0 0.681366 0.538596 0.008696 0.014035
0 0.686335 0.208772 0.008696 0.014035
0 0.686957 0.405263 0.009938 0.017544
0 0.688199 0.665789 0.009938 0.015789
0 0.693789 0.603509 0.011180 0.014035
0 0.693168 0.900877 0.009938 0.015789
0 0.692547 0.971053 0.008696 0.012281
0 0.694410 0.474561 0.009938 0.012281
0 0.698758 0.513158 0.011180 0.012281
0 0.698137 0.575439 0.009938 0.014035
0 0.698758 0.906140 0.011180 0.015789
0 0.702484 0.238596 0.011180 0.014035
0 0.708075 0.826316 0.009938 0.014035
0 0.711801 0.162281 0.009938 0.015789
0 0.713665 0.432456 0.011180 0.012281
0 0.714907 0.221053 0.008696 0.014035
0 0.717391 0.798246 0.011180 0.014035
0 0.719255 0.841228 0.009938 0.015789
0 0.722360 0.114035 0.011180 0.014035
0 0.721739 0.711404 0.009938 0.012281
0 0.724845 0.739474 0.011180 0.012281
0 0.724845 0.157018 0.008696 0.012281
0 0.727329 0.364035 0.008696 0.012281
0 0.730435 0.810526 0.009938 0.014035
0 0.729814 0.878947 0.008696 0.014035
0 0.734783 0.917544 0.008696 0.017544
0 0.739130 0.379825 0.009938 0.012281
0 0.742236 0.170175 0.011180 0.014035
0 0.750311 0.226316 0.009938 0.014035
0 0.749689 0.609649 0.008696 0.012281
0 0.754037 0.385965 0.009938 0.014035
0 0.753416 0.814912 0.008696 0.015789
0 0.759627 0.498246 0.008696 0.014035
0 0.761491 0.899123 0.009938 0.015789
0 0.764596 0.179825 0.011180 0.015789
0 0.770807 0.471053 0.011180 0.012281
0 0.773292 0.496491 0.013665 0.014035
0 0.772050 0.914035 0.008696 0.017544
0 0.776398 0.689474 0.009938 0.014035
0 0.777640 0.402632 0.009938 0.012281
0 0.777640 0.428070 0.009938 0.014035
0 0.780745 0.979825 0.011180 0.012281
0 0.784472 0.877193 0.008696 0.014035
0 0.785714 0.643860 0.008696 0.014035
0 0.789441 0.443860 0.011180 0.014035
0 0.789441 0.513158 0.008696 0.012281
0 0.793168 0.220175 0.011180 0.015789
0 0.791925 0.361404 0.008696 0.014035
0 0.793168 0.693860 0.008696 0.015789
0 0.795031 0.828947 0.009938 0.012281
0 0.806832 0.603509 0.011180 0.014035
0 0.809317 0.290351 0.011180 0.012281
0 0.815528 0.507895 0.008696 0.012281
0 0.816770 0.682456 0.011180 0.017544
0 0.816770 0.720175 0.008696 0.012281
0 0.819876 0.628070 0.009938 0.014035
0 0.821739 0.477193 0.008696 0.014035
0 0.825466 0.737719 0.008696 0.015789
0 0.829814 0.519298 0.009938 0.014035
0 0.831056 0.763158 0.009938 0.017544
0 0.831677 0.785965 0.011180 0.017544
0 0.835404 0.699123 0.011180 0.015789
0 0.834783 0.869298 0.009938 0.015789
0 0.836025 0.497368 0.009938 0.012281
0 0.836025 0.926316 0.009938 0.014035
0 0.836646 0.954386 0.008696 0.014035
0 0.838509 0.477193 0.009938 0.014035
0 0.838509 0.978947 0.009938 0.014035
0 0.844720 0.232456 0.012422 0.012281
0 0.849689 0.792105 0.009938 0.012281
0 0.855901 0.471930 0.009938 0.014035
0 0.857764 0.588596 0.011180 0.015789
0 0.861491 0.914035 0.008696 0.014035
0 0.863354 0.889474 0.009938 0.014035
0 0.864596 0.650877 0.009938 0.014035
0 0.880745 0.641228 0.009938 0.012281
0 0.883230 0.665789 0.009938 0.012281
0 0.885093 0.702632 0.008696 0.012281
0 0.891925 0.761404 0.009938 0.014035
0 0.898758 0.959649 0.011180 0.014035
0 0.899379 0.583333 0.009938 0.012281
0 0.898758 0.880702 0.008696 0.014035
0 0.905590 0.978070 0.009938 0.012281
0 0.907453 0.643860 0.011180 0.014035
0 0.913665 0.664912 0.011180 0.014035
0 0.912422 0.720175 0.008696 0.015789
0 0.913665 0.522807 0.008696 0.014035
0 0.932298 0.974561 0.011180 0.015789
0 0.932298 0.356140 0.008696 0.014035
0 0.933540 0.735088 0.008696 0.014035
0 0.939752 0.381579 0.008696 0.012281
0 0.940994 0.640351 0.008696 0.014035
0 0.943478 0.459649 0.011180 0.014035
0 0.943478 0.710526 0.011180 0.014035
0 0.956522 0.880702 0.009938 0.017544
0 0.963354 0.535088 0.008696 0.014035
0 0.977640 0.435088 0.009938 0.014035
0 0.985093 0.721053 0.009938 0.014035
0 0.232919 0.992982 0.018634 0.014035
