# Supplementary material for: A deep convolutional neural network for efficient microglia detection
Source: Sci Rep. 2023 Jul 10;13:11139. doi: 10.1038/s41598-023-37963-8 (PMC10333175; doi:10.1038/s41598-023-37963-8)
Supplement: Supplementary file 2 — Supplementary Tables. [file 41598_2023_37963_MOESM2_ESM.zip › 2M03_Str.txt]

0 0.015171504 0.611028316 0.009234828 0.011922504
0 0.025725594 0.76900149 0.011873351 0.011922504
0 0.026385224 0.561847988 0.01055409 0.011922504
0 0.033641161 0.841281669 0.011873351 0.013412817
0 0.034300792 0.583457526 0.01055409 0.013412817
0 0.038258575 0.497019374 0.013192612 0.016393443
0 0.038258575 0.459016393 0.01055409 0.01490313
0 0.042216359 0.649776453 0.01055409 0.020864382
0 0.049472296 0.839791356 0.009234828 0.013412817
0 0.052770449 0.667660209 0.01055409 0.01490313
0 0.058047493 0.707898659 0.01055409 0.011922504
0 0.062005277 0.847242921 0.01055409 0.013412817
0 0.064643799 0.801788376 0.01055409 0.011922504
0 0.073878628 0.567064083 0.01055409 0.010432191
0 0.081134565 0.876304024 0.011873351 0.011922504
0 0.083773087 0.488077496 0.011873351 0.013412817
0 0.085092348 0.709388972 0.009234828 0.011922504
0 0.086411609 0.640834575 0.009234828 0.011922504
0 0.088390501 0.78390462 0.01055409 0.011922504
0 0.089709763 0.617734724 0.01055409 0.013412817
0 0.095646438 0.535767511 0.011873351 0.013412817
0 0.096965699 0.765275708 0.014511873 0.013412817
0 0.09762533 0.838301043 0.01055409 0.013412817
0 0.105540897 0.609538003 0.01055409 0.011922504
0 0.109498681 0.393442623 0.013192612 0.011922504
0 0.107519789 0.533532042 0.009234828 0.01490313
0 0.117414248 0.842771982 0.013192612 0.013412817
0 0.118073879 0.760059613 0.011873351 0.01490313
0 0.118733509 0.725782414 0.01055409 0.011922504
0 0.12005277 0.456035768 0.01055409 0.011922504
0 0.124010554 0.628166915 0.01055409 0.010432191
0 0.128627968 0.473174367 0.009234828 0.016393443
0 0.12994723 0.739940387 0.011873351 0.013412817
0 0.131266491 0.655737705 0.009234828 0.011922504
0 0.131926121 0.883755589 0.01055409 0.011922504
0 0.133905013 0.343517139 0.009234828 0.013412817
0 0.138522427 0.566318927 0.01055409 0.011922504
0 0.143139842 0.937406855 0.011873351 0.01490313
0 0.143799472 0.761549925 0.01055409 0.011922504
0 0.146437995 0.280178838 0.01055409 0.01490313
0 0.146437995 0.693740686 0.01055409 0.013412817
0 0.148416887 0.309985097 0.011873351 0.011922504
0 0.148416887 0.644560358 0.011873351 0.013412817
0 0.151055409 0.714605067 0.009234828 0.013412817
0 0.153034301 0.549180328 0.01055409 0.013412817
0 0.154353562 0.779433681 0.01055409 0.011922504
0 0.155013193 0.37704918 0.009234828 0.011922504
0 0.155013193 0.897168405 0.009234828 0.011922504
0 0.160949868 0.490312966 0.01055409 0.011922504
0 0.160949868 0.677347243 0.01055409 0.013412817
0 0.160290237 0.708643815 0.009234828 0.013412817
0 0.16292876 0.549180328 0.009234828 0.010432191
0 0.163588391 0.5804769 0.01055409 0.010432191
0 0.163588391 0.827868852 0.01055409 0.013412817
0 0.164248021 0.732488823 0.009234828 0.013412817
0 0.166226913 0.409090909 0.01055409 0.013412817
0 0.166226913 0.785394933 0.01055409 0.011922504
0 0.165567282 0.95976155 0.009234828 0.011922504
0 0.169525066 0.714605067 0.011873351 0.013412817
0 0.172163588 0.297317437 0.009234828 0.010432191
0 0.17348285 0.806259314 0.009234828 0.011922504
0 0.174802111 0.766020864 0.009234828 0.011922504
0 0.181398417 0.740685544 0.011873351 0.011922504
0 0.183377309 0.970193741 0.01055409 0.011922504
0 0.197889182 0.303278689 0.01055409 0.010432191
0 0.198548813 0.950074516 0.011873351 0.010432191
0 0.199208443 0.939642325 0.007915567 0.013412817
0 0.201187335 0.929955291 0.009234828 0.011922504
0 0.205145119 0.356184799 0.011873351 0.011922504
0 0.204485488 0.799552906 0.01055409 0.013412817
0 0.207124011 0.303278689 0.013192612 0.013412817
0 0.205804749 0.336065574 0.01055409 0.013412817
0 0.20646438 0.897913562 0.011873351 0.010432191
0 0.209762533 0.845752608 0.015831135 0.013412817
0 0.210422164 0.729508197 0.009234828 0.010432191
0 0.215039578 0.639344262 0.01055409 0.011922504
0 0.222955145 0.438897168 0.01055409 0.010432191
0 0.224274406 0.272727273 0.01055409 0.011922504
0 0.226912929 0.194485842 0.01055409 0.010432191
0 0.226253298 0.684053651 0.009234828 0.011922504
0 0.232189974 0.358420268 0.013192612 0.010432191
0 0.230870712 0.7585693 0.01055409 0.011922504
0 0.233509235 0.302533532 0.01055409 0.011922504
0 0.237467018 0.673621461 0.01055409 0.011922504
0 0.237467018 0.968703428 0.01055409 0.011922504
0 0.240105541 0.519374069 0.01055409 0.010432191
0 0.240765172 0.815201192 0.009234828 0.011922504
0 0.242744063 0.198211624 0.01055409 0.01490313
0 0.244722955 0.412816692 0.011873351 0.011922504
0 0.248021108 0.599105812 0.01055409 0.01490313
0 0.251319261 0.248137109 0.009234828 0.010432191
0 0.252638522 0.93442623 0.011873351 0.011922504
0 0.259894459 0.314456036 0.01055409 0.011922504
0 0.261873351 0.206408346 0.011873351 0.013412817
0 0.262532982 0.566318927 0.01055409 0.011922504
0 0.270448549 0.270491803 0.01055409 0.010432191
0 0.271108179 0.651266766 0.009234828 0.011922504
0 0.272427441 0.780923994 0.011873351 0.011922504
0 0.273087071 0.801043219 0.01055409 0.010432191
0 0.274406332 0.821162444 0.01055409 0.011922504
0 0.277044855 0.517138599 0.013192612 0.01490313
0 0.276385224 0.930700447 0.011873351 0.013412817
0 0.278364116 0.561847988 0.01055409 0.011922504
0 0.280343008 0.766020864 0.011873351 0.011922504
0 0.280343008 0.684053651 0.009234828 0.011922504
0 0.284960422 0.14828614 0.013192612 0.010432191
0 0.284960422 0.844262295 0.01055409 0.013412817
0 0.286939314 0.654992548 0.011873351 0.013412817
0 0.287598945 0.807004471 0.01055409 0.013412817
0 0.288258575 0.297317437 0.009234828 0.010432191
0 0.288258575 0.982116244 0.009234828 0.011922504
0 0.289577836 0.244411326 0.009234828 0.011922504
0 0.290897098 0.318181818 0.009234828 0.010432191
0 0.294854881 0.402384501 0.009234828 0.011922504
0 0.295514512 0.610283159 0.01055409 0.010432191
0 0.295514512 0.67585693 0.01055409 0.013412817
0 0.296833773 0.752608048 0.013192612 0.011922504
0 0.301451187 0.154247392 0.014511873 0.013412817
0 0.300791557 0.223546945 0.01055409 0.011922504
0 0.302770449 0.899403875 0.009234828 0.013412817
0 0.305408971 0.409090909 0.011873351 0.010432191
0 0.30474934 0.706408346 0.01055409 0.011922504
0 0.306068602 0.62071535 0.01055409 0.010432191
0 0.306068602 0.920268256 0.01055409 0.010432191
0 0.305408971 0.94485842 0.009234828 0.011922504
0 0.311345646 0.66318927 0.01055409 0.011922504
0 0.312005277 0.240685544 0.009234828 0.010432191
0 0.31530343 0.127421759 0.013192612 0.010432191
0 0.313984169 0.381520119 0.01055409 0.01490313
0 0.314643799 0.555886736 0.009234828 0.011922504
0 0.31530343 0.683308495 0.01055409 0.013412817
0 0.314643799 0.961251863 0.009234828 0.011922504
0 0.32585752 0.484351714 0.01055409 0.011922504
0 0.329815303 0.157973174 0.01055409 0.011922504
0 0.331794195 0.427719821 0.011873351 0.011922504
0 0.335751979 0.907600596 0.011873351 0.011922504
0 0.340369393 0.652011923 0.01055409 0.010432191
0 0.341688654 0.786140089 0.01055409 0.010432191
0 0.343007916 0.140834575 0.01055409 0.013412817
0 0.343007916 0.462742176 0.01055409 0.013412817
0 0.345646438 0.523099851 0.01055409 0.011922504
0 0.34762533 0.83681073 0.011873351 0.013412817
0 0.34828496 0.244411326 0.01055409 0.011922504
0 0.34828496 0.631892697 0.01055409 0.011922504
0 0.352242744 0.17585693 0.01055409 0.011922504
0 0.352242744 0.196721311 0.01055409 0.011922504
0 0.354881266 0.681818182 0.01055409 0.010432191
0 0.356860158 0.607302534 0.009234828 0.010432191
0 0.359498681 0.154992548 0.009234828 0.011922504
0 0.363456464 0.482116244 0.011873351 0.016393443
0 0.363456464 0.980625931 0.011873351 0.011922504
0 0.364775726 0.888226528 0.011873351 0.011922504
0 0.364775726 0.545454545 0.009234828 0.011922504
0 0.366094987 0.105812221 0.009234828 0.011922504
0 0.368073879 0.522354694 0.01055409 0.013412817
0 0.368073879 0.926229508 0.01055409 0.013412817
0 0.37005277 0.710879285 0.011873351 0.011922504
0 0.37005277 0.740685544 0.011873351 0.011922504
0 0.368733509 0.854694486 0.009234828 0.010432191
0 0.374010554 0.821907601 0.009234828 0.010432191
0 0.377968338 0.636363636 0.009234828 0.011922504
0 0.37994723 0.106557377 0.01055409 0.013412817
0 0.38060686 0.140834575 0.011873351 0.013412817
0 0.37994723 0.388971684 0.01055409 0.011922504
0 0.37994723 0.692250373 0.01055409 0.010432191
0 0.379287599 0.757824143 0.009234828 0.013412817
0 0.381266491 0.34947839 0.01055409 0.010432191
0 0.382585752 0.186289121 0.01055409 0.011922504
0 0.384564644 0.59538003 0.009234828 0.013412817
0 0.385883905 0.889716841 0.011873351 0.011922504
0 0.387862797 0.617734724 0.01055409 0.010432191
0 0.389182058 0.324888227 0.01055409 0.011922504
0 0.388522427 0.491058122 0.009234828 0.010432191
0 0.395778364 0.439642325 0.01055409 0.011922504
0 0.399076517 0.515648286 0.011873351 0.011922504
0 0.405013193 0.593889717 0.013192612 0.013412817
0 0.405013193 0.189269747 0.01055409 0.011922504
0 0.406332454 0.149031297 0.01055409 0.011922504
0 0.407651715 0.408345753 0.01055409 0.011922504
0 0.408970976 0.872578241 0.01055409 0.010432191
0 0.410290237 0.321162444 0.01055409 0.010432191
0 0.410949868 0.762295082 0.011873351 0.013412817
0 0.416226913 0.892697466 0.011873351 0.01490313
0 0.420844327 0.502235469 0.01055409 0.011922504
0 0.424802111 0.25633383 0.013192612 0.011922504
0 0.428100264 0.14828614 0.011873351 0.013412817
0 0.426781003 0.854694486 0.009234828 0.010432191
0 0.430738786 0.413561848 0.011873351 0.013412817
0 0.431398417 0.708643815 0.01055409 0.013412817
0 0.432717678 0.281669151 0.01055409 0.011922504
0 0.434036939 0.463487332 0.01055409 0.01490313
0 0.436675462 0.853949329 0.01055409 0.011922504
0 0.438654354 0.80923994 0.011873351 0.011922504
0 0.441292876 0.945603577 0.009234828 0.010432191
0 0.443271768 0.56780924 0.01055409 0.011922504
0 0.444591029 0.64828614 0.013192612 0.011922504
0 0.44525066 0.590909091 0.009234828 0.013412817
0 0.448548813 0.87928465 0.013192612 0.011922504
0 0.448548813 0.535767511 0.01055409 0.013412817
0 0.452506596 0.318926975 0.01055409 0.011922504
0 0.453825858 0.103576751 0.01055409 0.010432191
0 0.454485488 0.94485842 0.009234828 0.011922504
0 0.455804749 0.973174367 0.011873351 0.011922504
0 0.4676781 0.6609538 0.011873351 0.010432191
0 0.468337731 0.878539493 0.01055409 0.010432191
0 0.470316623 0.915052161 0.009234828 0.011922504
0 0.475593668 0.793591654 0.011873351 0.010432191
0 0.475593668 0.407600596 0.009234828 0.010432191
0 0.475593668 0.898658718 0.009234828 0.011922504
0 0.477572559 0.118479881 0.01055409 0.013412817
0 0.476912929 0.239940387 0.009234828 0.011922504
0 0.476912929 0.510432191 0.009234828 0.010432191
0 0.47823219 0.822652757 0.011873351 0.011922504
0 0.486807388 0.780178838 0.01055409 0.010432191
0 0.492084433 0.894187779 0.01055409 0.011922504
0 0.496042216 0.043964232 0.01055409 0.013412817
0 0.498021108 0.681818182 0.009234828 0.013412817
0 0.498021108 0.731743666 0.009234828 0.011922504
0 0.5 0.15052161 0.01055409 0.01490313
0 0.501319261 0.422503726 0.01055409 0.013412817
0 0.501978892 0.824888227 0.009234828 0.010432191
0 0.505277045 0.260804769 0.01055409 0.011922504
0 0.506596306 0.621460507 0.01055409 0.011922504
0 0.507255937 0.56557377 0.009234828 0.013412817
0 0.509894459 0.949329359 0.009234828 0.011922504
0 0.516490765 0.505216095 0.009234828 0.011922504
0 0.516490765 0.634128167 0.009234828 0.010432191
0 0.516490765 0.86438152 0.009234828 0.011922504
0 0.519788918 0.290611028 0.013192612 0.011922504
0 0.522427441 0.097615499 0.01055409 0.010432191
0 0.522427441 0.837555887 0.01055409 0.011922504
0 0.525065963 0.330104322 0.013192612 0.013412817
0 0.525725594 0.084202683 0.011873351 0.013412817
0 0.525725594 0.923994039 0.011873351 0.011922504
0 0.531002639 0.689269747 0.011873351 0.010432191
0 0.530343008 0.76900149 0.01055409 0.011922504
0 0.533641161 0.727272727 0.011873351 0.011922504
0 0.535620053 0.282414307 0.01055409 0.010432191
0 0.534960422 0.418777943 0.009234828 0.011922504
0 0.536939314 0.230253353 0.01055409 0.010432191
0 0.536939314 0.576005961 0.01055409 0.010432191
0 0.539577836 0.789865872 0.01055409 0.011922504
0 0.540237467 0.260059613 0.009234828 0.013412817
0 0.542875989 0.039493294 0.011873351 0.010432191
0 0.54353562 0.167660209 0.01055409 0.013412817
0 0.542875989 0.443368107 0.009234828 0.010432191
0 0.544854881 0.059612519 0.01055409 0.011922504
0 0.544854881 0.494783905 0.01055409 0.011922504
0 0.550131926 0.280923994 0.01055409 0.013412817
0 0.552110818 0.675111773 0.009234828 0.011922504
0 0.555408971 0.044709389 0.01055409 0.011922504
0 0.55474934 0.191505216 0.009234828 0.010432191
0 0.558047493 0.614008942 0.01055409 0.011922504
0 0.557387863 0.805514158 0.009234828 0.010432191
0 0.560026385 0.958271237 0.011873351 0.011922504
0 0.562005277 0.215350224 0.01055409 0.013412817
0 0.563984169 0.706408346 0.011873351 0.011922504
0 0.567941953 0.182563338 0.011873351 0.010432191
0 0.567941953 0.389716841 0.009234828 0.010432191
0 0.570580475 0.415052161 0.011873351 0.010432191
0 0.57585752 0.215350224 0.011873351 0.013412817
0 0.57585752 0.428464978 0.011873351 0.013412817
0 0.57651715 0.605812221 0.013192612 0.013412817
0 0.579815303 0.355439642 0.014511873 0.013412817
0 0.580474934 0.559612519 0.013192612 0.013412817
0 0.579815303 0.926229508 0.011873351 0.013412817
0 0.581794195 0.226527571 0.01055409 0.011922504
0 0.585092348 0.469448584 0.009234828 0.011922504
0 0.585751979 0.520119225 0.01055409 0.01490313
0 0.585751979 0.680327869 0.01055409 0.013412817
0 0.589050132 0.372578241 0.009234828 0.011922504
0 0.591029024 0.029806259 0.01055409 0.011922504
0 0.591029024 0.893442623 0.01055409 0.013412817
0 0.594986807 0.327868852 0.01055409 0.011922504
0 0.596306069 0.117734724 0.01055409 0.011922504
0 0.599604222 0.073025335 0.011873351 0.011922504
0 0.59828496 0.739195231 0.009234828 0.011922504
0 0.600923483 0.90461997 0.009234828 0.011922504
0 0.602242744 0.144560358 0.009234828 0.011922504
0 0.603562005 0.435171386 0.011873351 0.011922504
0 0.603562005 0.462742176 0.011873351 0.013412817
0 0.612137203 0.125186289 0.013192612 0.01490313
0 0.610158311 0.205663189 0.009234828 0.011922504
0 0.615435356 0.04023845 0.011873351 0.01490313
0 0.617414248 0.05514158 0.01055409 0.011922504
0 0.618733509 0.087183308 0.01055409 0.013412817
0 0.62005277 0.588673621 0.01055409 0.011922504
0 0.621372032 0.245901639 0.01055409 0.011922504
0 0.620712401 0.694485842 0.009234828 0.011922504
0 0.621372032 0.821907601 0.01055409 0.013412817
0 0.624010554 0.043964232 0.01055409 0.013412817
0 0.623350923 0.287630402 0.009234828 0.011922504
0 0.623350923 0.456780924 0.009234828 0.010432191
0 0.623350923 0.845007452 0.009234828 0.011922504
0 0.627968338 0.333830104 0.01055409 0.011922504
0 0.633245383 0.504470939 0.01055409 0.013412817
0 0.635224274 0.707898659 0.011873351 0.011922504
0 0.638522427 0.754098361 0.013192612 0.011922504
0 0.639841689 0.593889717 0.01055409 0.013412817
0 0.640501319 0.466467958 0.009234828 0.011922504
0 0.647757256 0.335320417 0.013192612 0.011922504
0 0.647097625 0.522354694 0.009234828 0.013412817
0 0.649736148 0.76900149 0.011873351 0.011922504
0 0.65171504 0.198211624 0.01055409 0.011922504
0 0.656992084 0.630402385 0.01055409 0.011922504
0 0.657651715 0.932935917 0.011873351 0.011922504
0 0.661609499 0.276453055 0.009234828 0.013412817
0 0.66292876 0.740685544 0.009234828 0.011922504
0 0.666226913 0.362891207 0.01055409 0.010432191
0 0.668205805 0.911326379 0.011873351 0.010432191
0 0.670184697 0.552160954 0.01055409 0.010432191
0 0.676781003 0.037257824 0.015831135 0.011922504
0 0.674802111 0.639344262 0.011873351 0.008941878
0 0.674802111 0.502980626 0.009234828 0.010432191
0 0.677440633 0.808494784 0.009234828 0.010432191
0 0.680738786 0.09314456 0.01055409 0.013412817
0 0.682717678 0.466467958 0.009234828 0.011922504
0 0.686675462 0.769746647 0.009234828 0.013412817
0 0.690633245 0.554396423 0.011873351 0.011922504
0 0.691292876 0.383755589 0.01055409 0.010432191
0 0.693271768 0.899403875 0.011873351 0.013412817
0 0.693271768 0.400149031 0.009234828 0.010432191
0 0.693931398 0.786140089 0.01055409 0.010432191
0 0.69591029 0.02757079 0.011873351 0.013412817
0 0.694591029 0.95976155 0.009234828 0.011922504
0 0.697889182 0.046944858 0.01055409 0.010432191
0 0.699208443 0.682563338 0.01055409 0.011922504
0 0.701846966 0.215350224 0.01055409 0.010432191
0 0.701187335 0.745156483 0.009234828 0.011922504
0 0.70646438 0.381520119 0.009234828 0.011922504
0 0.708443272 0.51490313 0.01055409 0.013412817
0 0.709102902 0.594634873 0.009234828 0.011922504
0 0.711081794 0.791356185 0.01055409 0.011922504
0 0.715039578 0.094634873 0.01055409 0.013412817
0 0.716358839 0.200447094 0.01055409 0.013412817
0 0.7176781 0.04023845 0.01055409 0.011922504
0 0.720316623 0.170640835 0.01055409 0.010432191
0 0.720316623 0.494038748 0.01055409 0.010432191
0 0.722295515 0.537257824 0.009234828 0.010432191
0 0.723614776 0.962742176 0.011873351 0.011922504
0 0.729551451 0.628912072 0.01055409 0.011922504
0 0.730870712 0.151266766 0.01055409 0.010432191
0 0.730211082 0.179582712 0.009234828 0.010432191
0 0.734168865 0.424739195 0.011873351 0.01490313
0 0.735488127 0.482116244 0.014511873 0.013412817
0 0.740105541 0.854694486 0.01055409 0.013412817
0 0.741424802 0.017883756 0.01055409 0.011922504
0 0.740765172 0.342026826 0.009234828 0.016393443
0 0.743403694 0.401639344 0.011873351 0.013412817
0 0.742084433 0.446348733 0.009234828 0.010432191
0 0.742744063 0.883010432 0.01055409 0.010432191
0 0.744063325 0.920268256 0.01055409 0.010432191
0 0.745382586 0.117734724 0.01055409 0.01490313
0 0.750659631 0.20119225 0.013192612 0.011922504
0 0.75 0.384500745 0.009234828 0.011922504
0 0.750659631 0.845752608 0.01055409 0.010432191
0 0.753957784 0.897168405 0.011873351 0.01490313
0 0.755277045 0.332339791 0.009234828 0.011922504
0 0.757255937 0.473919523 0.01055409 0.01490313
0 0.758575198 0.035767511 0.01055409 0.011922504
0 0.76121372 0.665424739 0.01055409 0.010432191
0 0.763192612 0.152757079 0.009234828 0.010432191
0 0.764511873 0.754098361 0.011873351 0.011922504
0 0.768469657 0.134128167 0.009234828 0.011922504
0 0.769788918 0.315201192 0.009234828 0.013412817
0 0.771108179 0.338301043 0.009234828 0.011922504
0 0.775065963 0.643070045 0.011873351 0.013412817
0 0.777044855 0.892697466 0.01055409 0.011922504
0 0.777044855 0.918032787 0.01055409 0.011922504
0 0.781002639 0.847988077 0.01055409 0.011922504
0 0.7823219 0.215350224 0.01055409 0.010432191
0 0.785620053 0.026825633 0.009234828 0.011922504
0 0.788918206 0.590163934 0.01055409 0.011922504
0 0.788258575 0.87704918 0.009234828 0.013412817
0 0.797493404 0.605812221 0.011873351 0.013412817
0 0.796833773 0.725037258 0.01055409 0.013412817
0 0.799472296 0.479880775 0.01055409 0.011922504
0 0.799472296 0.82414307 0.01055409 0.011922504
0 0.802110818 0.139344262 0.01055409 0.013412817
0 0.801451187 0.58271237 0.009234828 0.011922504
0 0.810026385 0.125186289 0.01055409 0.011922504
0 0.813984169 0.634128167 0.01055409 0.013412817
0 0.814643799 0.238450075 0.009234828 0.011922504
0 0.815963061 0.906110283 0.009234828 0.011922504
0 0.818601583 0.289120715 0.011873351 0.011922504
0 0.819261214 0.467213115 0.01055409 0.013412817
0 0.823218997 0.263785395 0.01055409 0.011922504
0 0.825197889 0.754098361 0.011873351 0.011922504
0 0.82585752 0.941877794 0.01055409 0.011922504
0 0.831794195 0.20119225 0.011873351 0.011922504
0 0.831794195 0.816691505 0.009234828 0.011922504
0 0.833113456 0.60804769 0.009234828 0.011922504
0 0.836411609 0.71609538 0.01055409 0.010432191
0 0.837730871 0.295081967 0.01055409 0.011922504
0 0.839050132 0.321162444 0.01055409 0.013412817
0 0.838390501 0.938152012 0.009234828 0.010432191
0 0.841688654 0.345007452 0.01055409 0.010432191
0 0.846965699 0.605067064 0.01055409 0.01490313
0 0.84828496 0.678837556 0.01055409 0.010432191
0 0.850923483 0.704172876 0.013192612 0.013412817
0 0.850263852 0.79657228 0.011873351 0.013412817
0 0.850263852 0.231743666 0.009234828 0.010432191
0 0.850263852 0.283159463 0.009234828 0.011922504
0 0.851583113 0.301043219 0.011873351 0.011922504
0 0.850923483 0.584947839 0.01055409 0.010432191
0 0.852242744 0.131892697 0.01055409 0.013412817
0 0.852902375 0.543964232 0.011873351 0.011922504
0 0.852902375 0.652011923 0.009234828 0.010432191
0 0.855540897 0.883010432 0.011873351 0.013412817
0 0.856200528 0.453800298 0.01055409 0.013412817
0 0.861477573 0.244411326 0.01055409 0.011922504
0 0.863456464 0.39195231 0.011873351 0.011922504
0 0.864775726 0.809985097 0.009234828 0.010432191
0 0.864775726 0.906110283 0.009234828 0.011922504
0 0.868073879 0.468703428 0.013192612 0.013412817
0 0.868733509 0.514157973 0.011873351 0.011922504
0 0.868733509 0.892697466 0.009234828 0.011922504
0 0.871372032 0.350223547 0.009234828 0.017883756
0 0.871372032 0.655737705 0.009234828 0.011922504
0 0.873350923 0.174366617 0.01055409 0.011922504
0 0.872691293 0.610283159 0.009234828 0.010432191
0 0.874010554 0.795081967 0.011873351 0.010432191
0 0.875329815 0.856184799 0.009234828 0.013412817
0 0.877968338 0.294336811 0.009234828 0.010432191
0 0.882585752 0.903129657 0.01055409 0.011922504
0 0.881926121 0.921758569 0.009234828 0.010432191
0 0.884564644 0.754098361 0.009234828 0.011922504
0 0.887862797 0.435171386 0.013192612 0.011922504
0 0.885883905 0.482861401 0.009234828 0.011922504
0 0.886543536 0.8390462 0.01055409 0.011922504
0 0.889182058 0.134873323 0.01055409 0.013412817
0 0.888522427 0.887481371 0.009234828 0.010432191
0 0.89182058 0.506706408 0.01055409 0.01490313
0 0.893139842 0.071535022 0.01055409 0.011922504
0 0.893139842 0.400894188 0.01055409 0.011922504
0 0.893139842 0.559612519 0.01055409 0.013412817
0 0.895118734 0.805514158 0.014511873 0.013412817
0 0.894459103 0.287630402 0.01055409 0.011922504
0 0.893799472 0.52533532 0.009234828 0.010432191
0 0.898416887 0.321162444 0.01055409 0.013412817
0 0.897757256 0.348733234 0.009234828 0.011922504
0 0.897757256 0.671385991 0.009234828 0.010432191
0 0.897757256 0.69076006 0.009234828 0.013412817
0 0.90171504 0.833084948 0.009234828 0.011922504
0 0.906992084 0.745901639 0.011873351 0.013412817
0 0.910290237 0.299552906 0.01055409 0.011922504
0 0.914248021 0.337555887 0.01055409 0.010432191
0 0.914907652 0.319672131 0.009234828 0.010432191
0 0.914907652 0.584947839 0.009234828 0.010432191
0 0.918865435 0.431445604 0.011873351 0.013412817
0 0.919525066 0.412816692 0.01055409 0.011922504
0 0.919525066 0.872578241 0.01055409 0.010432191
0 0.920184697 0.676602086 0.009234828 0.011922504
0 0.920184697 0.821907601 0.009234828 0.013412817
0 0.92414248 0.915797317 0.009234828 0.010432191
0 0.934036939 0.94709389 0.01055409 0.010432191
0 0.942612137 0.269746647 0.011873351 0.01490313
0 0.952506596 0.947839046 0.01055409 0.011922504
0 0.958443272 0.935916542 0.009234828 0.011922504
