# Supplementary material for: A deep convolutional neural network for efficient microglia detection
Source: Sci Rep. 2023 Jul 10;13:11139. doi: 10.1038/s41598-023-37963-8 (PMC10333175; doi:10.1038/s41598-023-37963-8)
Supplement: Supplementary file 2 — Supplementary Tables. [file 41598_2023_37963_MOESM2_ESM.zip › 2M08-4_Str.txt]

0 0.014156285 0.712626996 0.010192525 0.01161103
0 0.014722537 0.637880987 0.006795017 0.013062409
0 0.017553794 0.677793904 0.010192525 0.014513788
0 0.0198188 0.608127721 0.010192525 0.01161103
0 0.023782559 0.622641509 0.009060023 0.01161103
0 0.023782559 0.724963716 0.009060023 0.015965167
0 0.024915062 0.583454282 0.009060023 0.01161103
0 0.028878822 0.8287373 0.010192525 0.01161103
0 0.030577576 0.632801161 0.009060023 0.01161103
0 0.031710079 0.883889695 0.009060023 0.01161103
0 0.033975085 0.678519594 0.009060023 0.010159652
0 0.035673839 0.61030479 0.00792752 0.010159652
0 0.036806342 0.814223512 0.00792752 0.01161103
0 0.043035108 0.844702467 0.011325028 0.01161103
0 0.049830125 0.667634253 0.009060023 0.014513788
0 0.050962627 0.753991292 0.009060023 0.013062409
0 0.056625142 0.809869376 0.011325028 0.01161103
0 0.057191393 0.863570392 0.00792752 0.01161103
0 0.059456399 0.738026125 0.00792752 0.010159652
0 0.061155153 0.956458636 0.009060023 0.01161103
0 0.064552661 0.500725689 0.009060023 0.01161103
0 0.065685164 0.839622642 0.009060023 0.013062409
0 0.072480181 0.942670537 0.011325028 0.010159652
0 0.078708947 0.683599419 0.00792752 0.01161103
0 0.085503964 0.807692308 0.00792752 0.010159652
0 0.087768969 0.730043541 0.00792752 0.01161103
0 0.092865232 0.972423803 0.009060023 0.01161103
0 0.093997735 0.579825835 0.009060023 0.013062409
0 0.101359003 0.641509434 0.010192525 0.01161103
0 0.101925255 0.887518142 0.009060023 0.010159652
0 0.104756512 0.930333817 0.010192525 0.01161103
0 0.105889015 0.855587808 0.00792752 0.010159652
0 0.107587769 0.661103048 0.009060023 0.010159652
0 0.110985277 0.860667634 0.009060023 0.01161103
0 0.113816535 0.798258345 0.00792752 0.01161103
0 0.116647792 0.917271408 0.009060023 0.01161103
0 0.118346546 0.41509434 0.00792752 0.014513788
0 0.118346546 0.594339623 0.00792752 0.010159652
0 0.122310306 0.644412192 0.011325028 0.01161103
0 0.12400906 0.459361393 0.010192525 0.013062409
0 0.123442809 0.883164006 0.009060023 0.013062409
0 0.125141563 0.81712627 0.00792752 0.01161103
0 0.12797282 0.740203193 0.011325028 0.014513788
0 0.129105323 0.716255443 0.009060023 0.010159652
0 0.130804077 0.516690856 0.010192525 0.01161103
0 0.130237826 0.672714078 0.009060023 0.010159652
0 0.13193658 0.484760522 0.00792752 0.01161103
0 0.134201586 0.400580552 0.00792752 0.01161103
0 0.134767837 0.911465893 0.009060023 0.01161103
0 0.134201586 0.92743106 0.00792752 0.01161103
0 0.142129105 0.350507983 0.00792752 0.010159652
0 0.146092865 0.961538462 0.009060023 0.010159652
0 0.147225368 0.592162554 0.009060023 0.01161103
0 0.149490374 0.738751814 0.009060023 0.01161103
0 0.150056625 0.422351234 0.00792752 0.01161103
0 0.151189128 0.493468795 0.00792752 0.01161103
0 0.152321631 0.828011611 0.00792752 0.010159652
0 0.156285391 0.854862119 0.009060023 0.01161103
0 0.157417894 0.802612482 0.009060023 0.01161103
0 0.157984145 0.537735849 0.00792752 0.010159652
0 0.157984145 0.937590711 0.00792752 0.01161103
0 0.159682899 0.41509434 0.009060023 0.01161103
0 0.159682899 0.872278665 0.009060023 0.014513788
0 0.162514156 0.436139332 0.010192525 0.010159652
0 0.166477916 0.449927431 0.009060023 0.014513788
0 0.172706682 0.672714078 0.010192525 0.013062409
0 0.175537939 0.653846154 0.009060023 0.013062409
0 0.176670442 0.532656023 0.009060023 0.01161103
0 0.179501699 0.328011611 0.010192525 0.01161103
0 0.183465459 0.603773585 0.009060023 0.01161103
0 0.184597961 0.666182874 0.009060023 0.01161103
0 0.18799547 0.637155298 0.009060023 0.01161103
0 0.191392978 0.537735849 0.011325028 0.013062409
0 0.193091733 0.309143687 0.010192525 0.01161103
0 0.194790487 0.7808418 0.009060023 0.01161103
0 0.19592299 0.833817126 0.009060023 0.013062409
0 0.19988675 0.545718433 0.00792752 0.01161103
0 0.201019253 0.815674891 0.010192525 0.01161103
0 0.207248018 0.59796807 0.009060023 0.014513788
0 0.212344281 0.37808418 0.010192525 0.013062409
0 0.211211778 0.6712627 0.00792752 0.013062409
0 0.212910532 0.876632801 0.009060023 0.01161103
0 0.218573046 0.618287373 0.011325028 0.01161103
0 0.216874292 0.746734398 0.00792752 0.013062409
0 0.218006795 0.901306241 0.00792752 0.01161103
0 0.219705549 0.52394775 0.009060023 0.014513788
0 0.221404304 0.407111756 0.00792752 0.010159652
0 0.221970555 0.777213353 0.009060023 0.010159652
0 0.226500566 0.867924528 0.011325028 0.01161103
0 0.232729332 0.208998549 0.00792752 0.01161103
0 0.235560589 0.725689405 0.009060023 0.01161103
0 0.241223103 0.462264151 0.009060023 0.010159652
0 0.240656852 0.577648766 0.00792752 0.01161103
0 0.24405436 0.833817126 0.00792752 0.010159652
0 0.246319366 0.862119013 0.010192525 0.01161103
0 0.247451869 0.298984035 0.010192525 0.014513788
0 0.24801812 0.482583454 0.009060023 0.013062409
0 0.24801812 0.690856313 0.009060023 0.01161103
0 0.249150623 0.378809869 0.009060023 0.01161103
0 0.250283126 0.443396226 0.009060023 0.010159652
0 0.25198188 0.422351234 0.010192525 0.01161103
0 0.252548131 0.811320755 0.009060023 0.01161103
0 0.253680634 0.561683599 0.009060023 0.01161103
0 0.254813137 0.278664731 0.009060023 0.01161103
0 0.255379388 0.234397678 0.00792752 0.010159652
0 0.260475651 0.584179971 0.009060023 0.013062409
0 0.261608154 0.248911466 0.009060023 0.010159652
0 0.264439411 0.615384615 0.010192525 0.01161103
0 0.265005663 0.290275762 0.009060023 0.014513788
0 0.271234428 0.264876633 0.00792752 0.010159652
0 0.271234428 0.496371553 0.00792752 0.01161103
0 0.275198188 0.706095791 0.011325028 0.015965167
0 0.274631937 0.378809869 0.00792752 0.014513788
0 0.275764439 0.570391872 0.010192525 0.014513788
0 0.276896942 0.654571843 0.010192525 0.01161103
0 0.277463194 0.432510885 0.009060023 0.01161103
0 0.277463194 0.740928882 0.009060023 0.013062409
0 0.278595696 0.896952104 0.009060023 0.014513788
0 0.283125708 0.45065312 0.009060023 0.013062409
0 0.284824462 0.417997097 0.010192525 0.01161103
0 0.288221971 0.956458636 0.010192525 0.01161103
0 0.288788222 0.206095791 0.009060023 0.017416546
0 0.291053228 0.978955007 0.009060023 0.015965167
0 0.292751982 0.183599419 0.00792752 0.010159652
0 0.302378256 0.821480406 0.009060023 0.01161103
0 0.303510759 0.507982583 0.009060023 0.01161103
0 0.305775764 0.194484761 0.011325028 0.014513788
0 0.304643262 0.968795356 0.009060023 0.010159652
0 0.305775764 0.315674891 0.009060023 0.013062409
0 0.306908267 0.343251089 0.009060023 0.013062409
0 0.306908267 0.844702467 0.009060023 0.01161103
0 0.318233296 0.753265602 0.009060023 0.01161103
0 0.31993205 0.571117562 0.00792752 0.013062409
0 0.31993205 0.825834543 0.00792752 0.01161103
0 0.32389581 0.769956459 0.011325028 0.013062409
0 0.323329558 0.492017417 0.00792752 0.01161103
0 0.324462061 0.637155298 0.00792752 0.01161103
0 0.325594564 0.928156749 0.010192525 0.013062409
0 0.328425821 0.793904209 0.009060023 0.01161103
0 0.329558324 0.954281567 0.009060023 0.010159652
0 0.330690827 0.453555878 0.009060023 0.010159652
0 0.331257078 0.355587808 0.00792752 0.01161103
0 0.33182333 0.812772134 0.009060023 0.01161103
0 0.335787089 0.750362845 0.00792752 0.014513788
0 0.336919592 0.312772134 0.00792752 0.010159652
0 0.339750849 0.374455733 0.009060023 0.01161103
0 0.340317101 0.145137881 0.00792752 0.01161103
0 0.348244621 0.316400581 0.00792752 0.01161103
0 0.353340883 0.769230769 0.009060023 0.01161103
0 0.354473386 0.957184325 0.009060023 0.013062409
0 0.35617214 0.2191582 0.00792752 0.01161103
0 0.3601359 0.969521045 0.009060023 0.01161103
0 0.365798414 0.873004354 0.009060023 0.013062409
0 0.369762174 0.465892598 0.010192525 0.01161103
0 0.372593431 0.12191582 0.009060023 0.01161103
0 0.37599094 0.799709724 0.009060023 0.014513788
0 0.379388448 0.226415094 0.009060023 0.014513788
0 0.383352208 0.322206096 0.00792752 0.01161103
0 0.38788222 0.249637155 0.010192525 0.01161103
0 0.388448471 0.57329463 0.009060023 0.01161103
0 0.390713477 0.526850508 0.009060023 0.01161103
0 0.390713477 0.758345428 0.009060023 0.013062409
0 0.395243488 0.554426705 0.011325028 0.01161103
0 0.39580974 0.506531205 0.010192525 0.014513788
0 0.397508494 0.67053701 0.009060023 0.01161103
0 0.405436014 0.81712627 0.009060023 0.01161103
0 0.406568516 0.199564586 0.009060023 0.013062409
0 0.410532276 0.164731495 0.012457531 0.013062409
0 0.409399773 0.381712627 0.010192525 0.01161103
0 0.412231031 0.447024673 0.006795017 0.014513788
0 0.414496036 0.54862119 0.011325028 0.01161103
0 0.413929785 0.782293179 0.010192525 0.01161103
0 0.412797282 0.869375907 0.00792752 0.01161103
0 0.415062288 0.437590711 0.010192525 0.013062409
0 0.418459796 0.923802612 0.010192525 0.010159652
0 0.419592299 0.113207547 0.010192525 0.01161103
0 0.419026048 0.565312046 0.009060023 0.013062409
0 0.421857305 0.148040639 0.010192525 0.01161103
0 0.421291053 0.185776488 0.009060023 0.01161103
0 0.42412231 0.398403483 0.010192525 0.010159652
0 0.423556059 0.46371553 0.009060023 0.010159652
0 0.425254813 0.368650218 0.00792752 0.01161103
0 0.426953567 0.420174165 0.009060023 0.010159652
0 0.426387316 0.774310595 0.00792752 0.010159652
0 0.427519819 0.431785196 0.00792752 0.010159652
0 0.42808607 0.869375907 0.009060023 0.01161103
0 0.429218573 0.148766328 0.009060023 0.010159652
0 0.430351076 0.123367199 0.009060023 0.01161103
0 0.430351076 0.605224964 0.009060023 0.01161103
0 0.430917327 0.676342525 0.010192525 0.01161103
0 0.434314836 0.653120464 0.00792752 0.01161103
0 0.435447339 0.740203193 0.00792752 0.01161103
0 0.438278596 0.177068215 0.009060023 0.01161103
0 0.446206116 0.087808418 0.009060023 0.010159652
0 0.446772367 0.90275762 0.00792752 0.01161103
0 0.449603624 0.56095791 0.009060023 0.013062409
0 0.452434881 0.968069666 0.00792752 0.01161103
0 0.454133635 0.769956459 0.009060023 0.013062409
0 0.456398641 0.838896952 0.009060023 0.014513788
0 0.458097395 0.811320755 0.00792752 0.01161103
0 0.462061155 0.150943396 0.009060023 0.01161103
0 0.463193658 0.518142235 0.011325028 0.014513788
0 0.462061155 0.886792453 0.009060023 0.01161103
0 0.462627407 0.724963716 0.00792752 0.010159652
0 0.466024915 0.214078374 0.012457531 0.010159652
0 0.463759909 0.235123367 0.00792752 0.01161103
0 0.464892412 0.965892598 0.010192525 0.013062409
0 0.465458664 0.494920174 0.009060023 0.01161103
0 0.464892412 0.635703919 0.00792752 0.01161103
0 0.465458664 0.740928882 0.009060023 0.013062409
0 0.466591166 0.161828737 0.009060023 0.010159652
0 0.470554926 0.873730044 0.010192525 0.014513788
0 0.469422424 0.948476052 0.00792752 0.013062409
0 0.473952435 0.788098694 0.00792752 0.01161103
0 0.475651189 0.236574746 0.009060023 0.014513788
0 0.475651189 0.343251089 0.009060023 0.013062409
0 0.475084938 0.709724238 0.00792752 0.01161103
0 0.476783692 0.534833091 0.009060023 0.013062409
0 0.478482446 0.319303338 0.010192525 0.01161103
0 0.479048698 0.25616836 0.009060023 0.010159652
0 0.479614949 0.398403483 0.00792752 0.010159652
0 0.482446206 0.161103048 0.009060023 0.01161103
0 0.484711212 0.641509434 0.009060023 0.01161103
0 0.486409966 0.555878084 0.00792752 0.01161103
0 0.493204983 0.267053701 0.012457531 0.014513788
0 0.493204983 0.40275762 0.010192525 0.013062409
0 0.495469989 0.879535559 0.010192525 0.01161103
0 0.494337486 0.912917271 0.00792752 0.01161103
0 0.49603624 0.131349782 0.009060023 0.013062409
0 0.497734994 0.181422351 0.010192525 0.01161103
0 0.5 0.680696662 0.010192525 0.01161103
0 0.501132503 0.52394775 0.010192525 0.014513788
0 0.501132503 0.783744557 0.00792752 0.01161103
0 0.505096263 0.933962264 0.011325028 0.013062409
0 0.510192525 0.887518142 0.010192525 0.013062409
0 0.512457531 0.53701016 0.010192525 0.01161103
0 0.513590034 0.320029028 0.010192525 0.013062409
0 0.514722537 0.773584906 0.010192525 0.01161103
0 0.516421291 0.184325109 0.009060023 0.01161103
0 0.516987542 0.436865022 0.00792752 0.01161103
0 0.518120045 0.910014514 0.00792752 0.01161103
0 0.521517554 0.071117562 0.010192525 0.014513788
0 0.520951302 0.811320755 0.009060023 0.01161103
0 0.522083805 0.377358491 0.009060023 0.01161103
0 0.523782559 0.420899855 0.00792752 0.01161103
0 0.525481314 0.786647315 0.009060023 0.014513788
0 0.529445074 0.599419448 0.012457531 0.01161103
0 0.530011325 0.677793904 0.009060023 0.014513788
0 0.530577576 0.796806967 0.010192525 0.01161103
0 0.532842582 0.298258345 0.00792752 0.010159652
0 0.532842582 0.344702467 0.00792752 0.013062409
0 0.534541336 0.408563135 0.009060023 0.013062409
0 0.533975085 0.86574746 0.00792752 0.013062409
0 0.539637599 0.434687954 0.010192525 0.013062409
0 0.539071348 0.46371553 0.009060023 0.013062409
0 0.539637599 0.580551524 0.010192525 0.01161103
0 0.540203851 0.116110305 0.009060023 0.01161103
0 0.540203851 0.966618287 0.009060023 0.01161103
0 0.542468856 0.361393324 0.011325028 0.014513788
0 0.541902605 0.545718433 0.00792752 0.01161103
0 0.542468856 0.809869376 0.009060023 0.01161103
0 0.549263873 0.642235123 0.009060023 0.013062409
0 0.551528879 0.406386067 0.011325028 0.014513788
0 0.550962627 0.035558781 0.00792752 0.013062409
0 0.553793884 0.46371553 0.011325028 0.013062409
0 0.562287656 0.764876633 0.010192525 0.01161103
0 0.56795017 0.261248186 0.010192525 0.01161103
0 0.568516421 0.504354136 0.009060023 0.013062409
0 0.573046433 0.07329463 0.01585504 0.021770682
0 0.570215176 0.413642961 0.010192525 0.014513788
0 0.573046433 0.54934688 0.009060023 0.010159652
0 0.572480181 0.85413643 0.00792752 0.013062409
0 0.574178935 0.359216255 0.009060023 0.015965167
0 0.573612684 0.689404935 0.00792752 0.01161103
0 0.574745187 0.885341074 0.010192525 0.01161103
0 0.586070215 0.129172714 0.010192525 0.01161103
0 0.587202718 0.561683599 0.010192525 0.014513788
0 0.586636467 0.751814224 0.009060023 0.014513788
0 0.594563986 0.380986938 0.009060023 0.013062409
0 0.595130238 0.071117562 0.00792752 0.01161103
0 0.597395243 0.305515239 0.010192525 0.010159652
0 0.598527746 0.897677794 0.012457531 0.010159652
0 0.597961495 0.730043541 0.009060023 0.014513788
0 0.602491506 0.81712627 0.009060023 0.01161103
0 0.605889015 0.372278665 0.009060023 0.015965167
0 0.607587769 0.851959361 0.010192525 0.014513788
0 0.60815402 0.283744557 0.009060023 0.013062409
0 0.614949037 0.624092888 0.011325028 0.014513788
0 0.614382786 0.758345428 0.00792752 0.013062409
0 0.61608154 0.093613933 0.009060023 0.010159652
0 0.61608154 0.328011611 0.009060023 0.017416546
0 0.61608154 0.883164006 0.009060023 0.013062409
0 0.617214043 0.296806967 0.009060023 0.013062409
0 0.618346546 0.148040639 0.009060023 0.014513788
0 0.619479049 0.591436865 0.011325028 0.013062409
0 0.6200453 0.777939042 0.010192525 0.01161103
0 0.622876557 0.85413643 0.009060023 0.010159652
0 0.629105323 0.317851959 0.00792752 0.01161103
0 0.629671574 0.492017417 0.009060023 0.01161103
0 0.629671574 0.621190131 0.009060023 0.01161103
0 0.630237826 0.941944848 0.010192525 0.01161103
0 0.630804077 0.338896952 0.009060023 0.010159652
0 0.634201586 0.112481858 0.009060023 0.013062409
0 0.634201586 0.714078374 0.009060023 0.01161103
0 0.634201586 0.872278665 0.009060023 0.01161103
0 0.637599094 0.022496372 0.009060023 0.010159652
0 0.643261608 0.172714078 0.011325028 0.01161103
0 0.643261608 0.420899855 0.011325028 0.01161103
0 0.642695357 0.481132075 0.00792752 0.013062409
0 0.644960362 0.515239478 0.010192525 0.01161103
0 0.644394111 0.733671988 0.009060023 0.013062409
0 0.644394111 0.815674891 0.009060023 0.01161103
0 0.645526614 0.330188679 0.009060023 0.013062409
0 0.648357871 0.571843251 0.010192525 0.01161103
0 0.649490374 0.944121916 0.010192525 0.013062409
0 0.650056625 0.371552975 0.009060023 0.01161103
0 0.650056625 0.618287373 0.009060023 0.01161103
0 0.649490374 0.644412192 0.00792752 0.014513788
0 0.652887882 0.143686502 0.010192525 0.01161103
0 0.651755379 0.688679245 0.00792752 0.010159652
0 0.653454134 0.046444122 0.009060023 0.01161103
0 0.652887882 0.867924528 0.00792752 0.01161103
0 0.654586636 0.25616836 0.009060023 0.013062409
0 0.656285391 0.444121916 0.010192525 0.01161103
0 0.656851642 0.905660377 0.009060023 0.01161103
0 0.657417894 0.478955007 0.00792752 0.01161103
0 0.658550396 0.887518142 0.010192525 0.013062409
0 0.659682899 0.596516691 0.010192525 0.01161103
0 0.662514156 0.714804064 0.009060023 0.013062409
0 0.664779162 0.267053701 0.009060023 0.01161103
0 0.664779162 0.284470247 0.009060023 0.01161103
0 0.666477916 0.438316401 0.00792752 0.01161103
0 0.667610419 0.148040639 0.00792752 0.01161103
0 0.669309173 0.515965167 0.011325028 0.013062409
0 0.67214043 0.57256894 0.010192525 0.013062409
0 0.671007928 0.8287373 0.00792752 0.01161103
0 0.67214043 0.076197388 0.00792752 0.010159652
0 0.673839185 0.302612482 0.009060023 0.013062409
0 0.674971687 0.220609579 0.009060023 0.01161103
0 0.674405436 0.41509434 0.00792752 0.01161103
0 0.674971687 0.882438316 0.009060023 0.01161103
0 0.678369196 0.322206096 0.011325028 0.014513788
0 0.68006795 0.095065312 0.012457531 0.013062409
0 0.682899207 0.372278665 0.011325028 0.013062409
0 0.685164213 0.706095791 0.011325028 0.010159652
0 0.683465459 0.727866473 0.00792752 0.010159652
0 0.685730464 0.891872279 0.012457531 0.010159652
0 0.684597961 0.798984035 0.00792752 0.010159652
0 0.686296716 0.261973875 0.009060023 0.013062409
0 0.685730464 0.946298984 0.00792752 0.01161103
0 0.689694224 0.101596517 0.009060023 0.01161103
0 0.689127973 0.221335269 0.00792752 0.013062409
0 0.692525481 0.544992743 0.00792752 0.010159652
0 0.695356738 0.778664731 0.011325028 0.013062409
0 0.693657984 0.830914369 0.00792752 0.013062409
0 0.69592299 0.042815675 0.010192525 0.015965167
0 0.69592299 0.335268505 0.010192525 0.014513788
0 0.69592299 0.563860668 0.010192525 0.013062409
0 0.697055493 0.726415094 0.010192525 0.013062409
0 0.700453001 0.316400581 0.010192525 0.01161103
0 0.702718007 0.057329463 0.010192525 0.013062409
0 0.701585504 0.28011611 0.00792752 0.01161103
0 0.702151755 0.960087083 0.009060023 0.013062409
0 0.704983012 0.767053701 0.012457531 0.015965167
0 0.702718007 0.801161103 0.00792752 0.01161103
0 0.704416761 0.65892598 0.009060023 0.01161103
0 0.705549264 0.531930334 0.009060023 0.013062409
0 0.704983012 0.933236575 0.00792752 0.01161103
0 0.708946772 0.685050798 0.011325028 0.01161103
0 0.709513024 0.287373004 0.010192525 0.014513788
0 0.709513024 0.603773585 0.010192525 0.01161103
0 0.711211778 0.346153846 0.009060023 0.013062409
0 0.712344281 0.204644412 0.009060023 0.01161103
0 0.715741789 0.325834543 0.009060023 0.010159652
0 0.717440544 0.169085631 0.010192525 0.015965167
0 0.718573046 0.835268505 0.010192525 0.010159652
0 0.719139298 0.80478955 0.009060023 0.010159652
0 0.720838052 0.136429608 0.010192525 0.01161103
0 0.723669309 0.611756168 0.009060023 0.010159652
0 0.725368063 0.70754717 0.012457531 0.015965167
0 0.725368063 0.468069666 0.010192525 0.013062409
0 0.725368063 0.286647315 0.00792752 0.013062409
0 0.727066818 0.208998549 0.009060023 0.014513788
0 0.72819932 0.020319303 0.009060023 0.01161103
0 0.727633069 0.7808418 0.00792752 0.01161103
0 0.730464326 0.48838897 0.009060023 0.013062409
0 0.73612684 0.212626996 0.009060023 0.010159652
0 0.737259343 0.616110305 0.009060023 0.013062409
0 0.738391846 0.139332366 0.009060023 0.01161103
0 0.7400906 0.275761974 0.00792752 0.01161103
0 0.744620612 0.327285922 0.00792752 0.010159652
0 0.749150623 0.467343977 0.00792752 0.01161103
0 0.752548131 0.272859216 0.010192525 0.01161103
0 0.754246886 0.349056604 0.009060023 0.013062409
0 0.753680634 0.666908563 0.00792752 0.010159652
0 0.757644394 0.760522496 0.011325028 0.014513788
0 0.7599094 0.445573295 0.009060023 0.014513788
0 0.7599094 0.896226415 0.009060023 0.010159652
0 0.765571914 0.061683599 0.011325028 0.013062409
0 0.766138165 0.087082729 0.010192525 0.01161103
0 0.765571914 0.714804064 0.009060023 0.013062409
0 0.765571914 0.823657475 0.009060023 0.010159652
0 0.767270668 0.161103048 0.010192525 0.01161103
0 0.76783692 0.326560232 0.011325028 0.01161103
0 0.769535674 0.483309144 0.00792752 0.01161103
0 0.770668177 0.579825835 0.00792752 0.010159652
0 0.776896942 0.459361393 0.009060023 0.013062409
0 0.778595696 0.807692308 0.00792752 0.010159652
0 0.783125708 0.330914369 0.010192525 0.01161103
0 0.784258211 0.063860668 0.010192525 0.01161103
0 0.783691959 0.200290276 0.009060023 0.014513788
0 0.785390713 0.586357039 0.010192525 0.01161103
0 0.786523216 0.701015965 0.010192525 0.01161103
0 0.790486976 0.965166909 0.009060023 0.01161103
0 0.792751982 0.923802612 0.009060023 0.010159652
0 0.796715742 0.259071118 0.012457531 0.013062409
0 0.795583239 0.693759071 0.010192525 0.01161103
0 0.795583239 0.503628447 0.00792752 0.01161103
0 0.798980747 0.201741655 0.012457531 0.014513788
0 0.799546999 0.748911466 0.011325028 0.01161103
0 0.797848245 0.844702467 0.00792752 0.01161103
0 0.800679502 0.321480406 0.009060023 0.013062409
0 0.80407701 0.224963716 0.009060023 0.01161103
0 0.804643262 0.434687954 0.010192525 0.013062409
0 0.805775764 0.134978229 0.010192525 0.01161103
0 0.805209513 0.535558781 0.009060023 0.01161103
0 0.805209513 0.603773585 0.009060023 0.01161103
0 0.807474519 0.290275762 0.011325028 0.014513788
0 0.805775764 0.73149492 0.00792752 0.01161103
0 0.806908267 0.459361393 0.00792752 0.013062409
0 0.806908267 0.949201742 0.00792752 0.01161103
0 0.809739524 0.113933237 0.009060023 0.010159652
0 0.811438279 0.373730044 0.010192525 0.015965167
0 0.811438279 0.643686502 0.00792752 0.010159652
0 0.814835787 0.977503628 0.00792752 0.010159652
0 0.818233296 0.232946299 0.010192525 0.013062409
0 0.818799547 0.776487663 0.011325028 0.014513788
0 0.81993205 0.467343977 0.009060023 0.01161103
0 0.822197055 0.059506531 0.011325028 0.01161103
0 0.823329558 0.281567489 0.011325028 0.01161103
0 0.823329558 0.786647315 0.009060023 0.01161103
0 0.824462061 0.968795356 0.009060023 0.010159652
0 0.827293318 0.215529753 0.010192525 0.013062409
0 0.830690827 0.911465893 0.010192525 0.01161103
0 0.83182333 0.130624093 0.00792752 0.01161103
0 0.837485844 0.180696662 0.010192525 0.015965167
0 0.836353341 0.931785196 0.00792752 0.01161103
0 0.839750849 0.981132075 0.010192525 0.01161103
0 0.840883352 0.507982583 0.010192525 0.01161103
0 0.847112118 0.316400581 0.013590034 0.01161103
0 0.845413364 0.114658926 0.00792752 0.01161103
0 0.847678369 0.277939042 0.010192525 0.013062409
0 0.848244621 0.191582003 0.009060023 0.01161103
0 0.847678369 0.417271408 0.00792752 0.013062409
0 0.855605889 0.436865022 0.00792752 0.01161103
0 0.863533409 0.852685051 0.00792752 0.013062409
0 0.868629672 0.314223512 0.009060023 0.013062409
0 0.870328426 0.132801161 0.010192525 0.013062409
0 0.870894677 0.464441219 0.009060023 0.01161103
0 0.874292186 0.362844702 0.009060023 0.01161103
0 0.87599094 0.193759071 0.010192525 0.013062409
0 0.87599094 0.401306241 0.010192525 0.013062409
0 0.878255946 0.214804064 0.00792752 0.01161103
0 0.878822197 0.285921626 0.009060023 0.01161103
0 0.88391846 0.257619739 0.012457531 0.013062409
0 0.882785957 0.052975327 0.00792752 0.010159652
0 0.883352208 0.404934688 0.009060023 0.01161103
0 0.885050963 0.145137881 0.010192525 0.01161103
0 0.884484711 0.43904209 0.009060023 0.013062409
0 0.890147225 0.214804064 0.009060023 0.014513788
0 0.894677237 0.103047896 0.011325028 0.014513788
0 0.893544734 0.135703919 0.009060023 0.010159652
0 0.892978482 0.155297533 0.00792752 0.01161103
0 0.894677237 0.424528302 0.009060023 0.010159652
0 0.897508494 0.911465893 0.00792752 0.01161103
0 0.906002265 0.169085631 0.009060023 0.015965167
0 0.907701019 0.342525399 0.010192525 0.01161103
0 0.915628539 0.187953556 0.00792752 0.010159652
0 0.925254813 0.119013062 0.009060023 0.01161103
0 0.926953567 0.324383164 0.010192525 0.013062409
0 0.936579841 0.225689405 0.009060023 0.013062409
0 0.94790487 0.145137881 0.011325028 0.01161103
0 0.948471121 0.211175617 0.010192525 0.013062409
0 0.95583239 0.116835994 0.009060023 0.010159652
0 0.973386183 0.130624093 0.00792752 0.01161103
0 0.974518686 0.155297533 0.010192525 0.01161103
0 0.975651189 0.177068215 0.010192525 0.01161103
