# Supplementary material for: A deep convolutional neural network for efficient microglia detection
Source: Sci Rep. 2023 Jul 10;13:11139. doi: 10.1038/s41598-023-37963-8 (PMC10333175; doi:10.1038/s41598-023-37963-8)
Supplement: Supplementary file 2 — Supplementary Tables. [file 41598_2023_37963_MOESM2_ESM.zip › 2M12_Str.txt]

0 0.021574 0.356546 0.010152 0.011142
0 0.024746 0.293175 0.008883 0.009749
0 0.036168 0.401114 0.008883 0.011142
0 0.046954 0.359331 0.010152 0.011142
0 0.050761 0.517409 0.010152 0.009749
0 0.053934 0.331476 0.008883 0.011142
0 0.065355 0.497911 0.008883 0.012535
0 0.066624 0.246518 0.008883 0.011142
0 0.076777 0.330084 0.011421 0.011142
0 0.077411 0.499304 0.012690 0.012535
0 0.078680 0.888579 0.010152 0.011142
0 0.083122 0.814763 0.008883 0.011142
0 0.086929 0.599582 0.008883 0.009749
0 0.092640 0.285515 0.010152 0.011142
0 0.094543 0.638579 0.011421 0.012535
0 0.102792 0.376045 0.010152 0.013928
0 0.106599 0.296657 0.010152 0.011142
0 0.107234 0.666435 0.008883 0.012535
0 0.109772 0.348886 0.011421 0.012535
0 0.108503 0.697772 0.008883 0.011142
0 0.112310 0.798050 0.011421 0.011142
0 0.112310 0.496518 0.008883 0.012535
0 0.116751 0.820334 0.010152 0.011142
0 0.124365 0.324513 0.010152 0.011142
0 0.125635 0.228412 0.010152 0.011142
0 0.125635 0.681755 0.010152 0.012535
0 0.127538 0.376045 0.011421 0.011142
0 0.129442 0.734680 0.010152 0.012535
0 0.129442 0.844011 0.010152 0.011142
0 0.134518 0.263231 0.010152 0.013928
0 0.133883 0.658774 0.008883 0.011142
0 0.136421 0.822423 0.008883 0.009749
0 0.140863 0.220752 0.010152 0.012535
0 0.140863 0.477716 0.010152 0.013928
0 0.143401 0.711699 0.012690 0.013928
0 0.142132 0.778552 0.010152 0.011142
0 0.143401 0.534819 0.010152 0.011142
0 0.145939 0.647632 0.012690 0.013928
0 0.145305 0.729805 0.011421 0.011142
0 0.144670 0.857242 0.010152 0.009749
0 0.144036 0.878830 0.008883 0.011142
0 0.145939 0.245125 0.010152 0.011142
0 0.149112 0.268802 0.013959 0.011142
0 0.151015 0.706128 0.010152 0.011142
0 0.155457 0.490947 0.008883 0.009749
0 0.156091 0.517409 0.010152 0.012535
0 0.159264 0.314067 0.008883 0.009749
0 0.162437 0.467270 0.010152 0.009749
0 0.164340 0.371866 0.011421 0.011142
0 0.163071 0.456825 0.008883 0.011142
0 0.163706 0.838440 0.010152 0.013928
0 0.166244 0.136490 0.010152 0.011142
0 0.167513 0.899025 0.010152 0.012535
0 0.168782 0.513231 0.010152 0.012535
0 0.171954 0.292479 0.011421 0.011142
0 0.170685 0.584958 0.008883 0.011142
0 0.172589 0.261142 0.010152 0.009749
0 0.172589 0.536212 0.010152 0.011142
0 0.174492 0.393454 0.011421 0.012535
0 0.175127 0.243036 0.010152 0.015320
0 0.175127 0.350975 0.010152 0.011142
0 0.175761 0.181755 0.008883 0.009749
0 0.175761 0.222841 0.008883 0.011142
0 0.176396 0.460306 0.010152 0.012535
0 0.177030 0.487465 0.011421 0.011142
0 0.180203 0.109331 0.010152 0.012535
0 0.180838 0.139276 0.008883 0.011142
0 0.183376 0.684540 0.008883 0.009749
0 0.184645 0.476323 0.008883 0.011142
0 0.187817 0.373955 0.010152 0.012535
0 0.188452 0.853064 0.011421 0.012535
0 0.189721 0.206128 0.011421 0.013928
0 0.192893 0.184540 0.012690 0.012535
0 0.190990 0.323816 0.008883 0.012535
0 0.194162 0.488858 0.010152 0.011142
0 0.194797 0.837744 0.011421 0.012535
0 0.195431 0.148329 0.010152 0.009749
0 0.195431 0.560585 0.010152 0.012535
0 0.196701 0.774373 0.010152 0.011142
0 0.197970 0.400418 0.010152 0.009749
0 0.200508 0.864903 0.010152 0.011142
0 0.203046 0.694986 0.010152 0.011142
0 0.204949 0.889972 0.011421 0.011142
0 0.206218 0.905989 0.008883 0.009749
0 0.208122 0.194290 0.010152 0.009749
0 0.211294 0.137883 0.013959 0.011142
0 0.208756 0.820334 0.008883 0.011142
0 0.211294 0.114206 0.011421 0.013928
0 0.214467 0.591922 0.010152 0.011142
0 0.214467 0.859331 0.010152 0.011142
0 0.220178 0.334262 0.011421 0.011142
0 0.222716 0.913649 0.013959 0.011142
0 0.222716 0.880223 0.008883 0.011142
0 0.225254 0.544568 0.011421 0.011142
0 0.225254 0.179666 0.008883 0.011142
0 0.230964 0.678273 0.010152 0.011142
0 0.230964 0.847493 0.010152 0.009749
0 0.234772 0.314067 0.010152 0.012535
0 0.237310 0.493036 0.010152 0.011142
0 0.238579 0.422006 0.010152 0.011142
0 0.242386 0.288997 0.010152 0.012535
0 0.243020 0.402507 0.008883 0.011142
0 0.243655 0.621866 0.010152 0.012535
0 0.248096 0.204039 0.011421 0.015320
0 0.252538 0.365599 0.015228 0.012535
0 0.249365 0.438719 0.008883 0.011142
0 0.251269 0.894150 0.010152 0.011142
0 0.253807 0.278552 0.010152 0.011142
0 0.258883 0.229805 0.010152 0.011142
0 0.258249 0.410864 0.008883 0.011142
0 0.267132 0.135097 0.011421 0.013928
0 0.269036 0.342618 0.012690 0.013928
0 0.269036 0.819638 0.010152 0.012535
0 0.271574 0.687326 0.012690 0.012535
0 0.272843 0.633705 0.012690 0.011142
0 0.272843 0.087744 0.010152 0.011142
0 0.274746 0.288997 0.011421 0.009749
0 0.279822 0.116992 0.011421 0.011142
0 0.282995 0.267409 0.012690 0.011142
0 0.281726 0.864206 0.010152 0.012535
0 0.282995 0.485376 0.010152 0.012535
0 0.284898 0.335655 0.008883 0.011142
0 0.286802 0.235376 0.010152 0.011142
0 0.288071 0.568942 0.010152 0.009749
0 0.288706 0.668524 0.011421 0.011142
0 0.290609 0.359331 0.012690 0.011142
0 0.289975 0.500696 0.011421 0.012535
0 0.290609 0.884401 0.010152 0.011142
0 0.291244 0.399721 0.008883 0.011142
0 0.293147 0.525070 0.010152 0.011142
0 0.294416 0.474930 0.010152 0.011142
0 0.296320 0.228412 0.008883 0.011142
0 0.302030 0.711003 0.010152 0.009749
0 0.308376 0.263231 0.012690 0.011142
0 0.307107 0.893454 0.010152 0.009749
0 0.307107 0.910167 0.010152 0.012535
0 0.310914 0.075905 0.010152 0.012535
0 0.311548 0.733287 0.011421 0.015320
0 0.314086 0.700557 0.011421 0.011142
0 0.315355 0.463092 0.008883 0.009749
0 0.321701 0.706825 0.008883 0.015320
0 0.327411 0.092618 0.012690 0.012535
0 0.326142 0.517409 0.010152 0.015320
0 0.326777 0.557799 0.008883 0.012535
0 0.329315 0.485376 0.011421 0.009749
0 0.331218 0.666435 0.010152 0.009749
0 0.331853 0.032033 0.008883 0.011142
0 0.333122 0.069638 0.011421 0.011142
0 0.332487 0.885794 0.010152 0.011142
0 0.333122 0.624652 0.008883 0.009749
0 0.336294 0.903900 0.012690 0.013928
0 0.338198 0.378134 0.011421 0.012535
0 0.338832 0.708217 0.012690 0.015320
0 0.340102 0.164345 0.010152 0.011142
0 0.343274 0.355850 0.011421 0.012535
0 0.343909 0.211003 0.010152 0.012535
0 0.344543 0.553621 0.008883 0.009749
0 0.345812 0.672702 0.008883 0.011142
0 0.347716 0.576602 0.010152 0.011142
0 0.352792 0.745125 0.010152 0.011142
0 0.354695 0.452646 0.011421 0.011142
0 0.355964 0.837047 0.011421 0.011142
0 0.356599 0.819638 0.010152 0.009749
0 0.360406 0.340529 0.010152 0.012535
0 0.362310 0.220752 0.008883 0.012535
0 0.367386 0.024373 0.011421 0.009749
0 0.369924 0.137883 0.011421 0.013928
0 0.368655 0.528552 0.008883 0.009749
0 0.371827 0.467270 0.012690 0.009749
0 0.374365 0.084262 0.012690 0.009749
0 0.373096 0.101671 0.010152 0.011142
0 0.376904 0.853064 0.010152 0.009749
0 0.378807 0.440808 0.008883 0.012535
0 0.380711 0.412256 0.010152 0.011142
0 0.383249 0.185933 0.012690 0.012535
0 0.381980 0.351671 0.010152 0.009749
0 0.388959 0.644847 0.008883 0.011142
0 0.391497 0.463788 0.011421 0.011142
0 0.391497 0.593315 0.008883 0.011142
0 0.392132 0.739554 0.010152 0.011142
0 0.397208 0.346100 0.010152 0.009749
0 0.401015 0.288301 0.015228 0.013928
0 0.401015 0.843315 0.010152 0.009749
0 0.402284 0.877437 0.010152 0.013928
0 0.402919 0.641365 0.008883 0.012535
0 0.404822 0.674095 0.010152 0.013928
0 0.409898 0.309889 0.010152 0.009749
0 0.410533 0.912953 0.008883 0.012535
0 0.414975 0.327994 0.010152 0.012535
0 0.418147 0.146240 0.011421 0.011142
0 0.418147 0.782033 0.008883 0.009749
0 0.420685 0.752786 0.011421 0.012535
0 0.421320 0.717967 0.010152 0.009749
0 0.427030 0.731894 0.013959 0.009749
0 0.430203 0.404596 0.010152 0.009749
0 0.430203 0.582869 0.010152 0.012535
0 0.431472 0.128134 0.010152 0.011142
0 0.432107 0.062674 0.008883 0.011142
0 0.434010 0.109331 0.012690 0.012535
0 0.432741 0.397632 0.010152 0.009749
0 0.434645 0.779944 0.008883 0.011142
0 0.435914 0.919220 0.011421 0.011142
0 0.436548 0.237465 0.010152 0.012535
0 0.438452 0.837047 0.008883 0.011142
0 0.442259 0.341226 0.008883 0.011142
0 0.444797 0.261838 0.011421 0.011142
0 0.443528 0.455432 0.008883 0.011142
0 0.447970 0.136490 0.012690 0.013928
0 0.446701 0.299443 0.010152 0.011142
0 0.447335 0.752089 0.011421 0.011142
0 0.447335 0.894150 0.011421 0.013928
0 0.448604 0.496518 0.008883 0.009749
0 0.449873 0.785515 0.011421 0.011142
0 0.449873 0.915042 0.008883 0.011142
0 0.453680 0.821727 0.008883 0.011142
0 0.453680 0.869081 0.008883 0.011142
0 0.456218 0.208914 0.011421 0.011142
0 0.457487 0.550139 0.011421 0.011142
0 0.458122 0.449164 0.010152 0.012535
0 0.460660 0.243036 0.010152 0.012535
0 0.462563 0.153203 0.011421 0.011142
0 0.461294 0.577298 0.008883 0.009749
0 0.463198 0.733983 0.012690 0.011142
0 0.463832 0.710306 0.011421 0.011142
0 0.464467 0.810585 0.012690 0.011142
0 0.465102 0.132312 0.011421 0.011142
0 0.467005 0.437326 0.010152 0.011142
0 0.470178 0.682451 0.011421 0.011142
0 0.471447 0.591226 0.011421 0.009749
0 0.471447 0.881616 0.008883 0.011142
0 0.473350 0.772981 0.010152 0.011142
0 0.477157 0.073816 0.010152 0.013928
0 0.477792 0.147632 0.011421 0.011142
0 0.476523 0.504875 0.008883 0.012535
0 0.481599 0.674095 0.008883 0.011142
0 0.484137 0.064763 0.011421 0.012535
0 0.483503 0.117688 0.010152 0.009749
0 0.482868 0.232591 0.008883 0.011142
0 0.486041 0.047354 0.010152 0.013928
0 0.486041 0.818245 0.010152 0.012535
0 0.487310 0.484680 0.010152 0.011142
0 0.490482 0.447075 0.011421 0.011142
0 0.491751 0.768106 0.011421 0.012535
0 0.492386 0.906685 0.010152 0.011142
0 0.493655 0.736072 0.010152 0.009749
0 0.495558 0.221448 0.008883 0.011142
0 0.498096 0.825209 0.011421 0.012535
0 0.498096 0.498607 0.008883 0.011142
0 0.500635 0.479109 0.008883 0.011142
0 0.501269 0.582173 0.010152 0.011142
0 0.502538 0.515320 0.010152 0.011142
0 0.503807 0.917827 0.010152 0.011142
0 0.505076 0.407382 0.010152 0.009749
0 0.506345 0.240947 0.010152 0.011142
0 0.506980 0.261838 0.008883 0.011142
0 0.510152 0.666435 0.010152 0.009749
0 0.515228 0.175487 0.010152 0.011142
0 0.515228 0.932451 0.010152 0.012535
0 0.516497 0.750696 0.010152 0.011142
0 0.519036 0.873955 0.010152 0.012535
0 0.521574 0.075209 0.010152 0.011142
0 0.524112 0.731894 0.010152 0.009749
0 0.525381 0.190111 0.010152 0.009749
0 0.527284 0.034123 0.011421 0.012535
0 0.529188 0.533426 0.010152 0.011142
0 0.529188 0.715877 0.010152 0.011142
0 0.528553 0.785515 0.008883 0.011142
0 0.529822 0.871170 0.011421 0.012535
0 0.530457 0.057799 0.010152 0.012535
0 0.531726 0.231894 0.010152 0.012535
0 0.531726 0.681755 0.010152 0.012535
0 0.532360 0.832173 0.011421 0.012535
0 0.535533 0.118384 0.010152 0.011142
0 0.536168 0.890669 0.008883 0.009749
0 0.540609 0.035515 0.010152 0.012535
0 0.543782 0.484680 0.008883 0.011142
0 0.546320 0.882312 0.011421 0.012535
0 0.546320 0.625348 0.008883 0.011142
0 0.546954 0.910864 0.010152 0.013928
0 0.547589 0.534123 0.008883 0.009749
0 0.550127 0.456825 0.011421 0.016713
0 0.552030 0.083565 0.012690 0.013928
0 0.551396 0.600975 0.008883 0.009749
0 0.560914 0.373955 0.010152 0.012535
0 0.562183 0.514624 0.012690 0.012535
0 0.564721 0.772284 0.010152 0.012535
0 0.571701 0.827298 0.016497 0.013928
0 0.569797 0.068245 0.010152 0.011142
0 0.570431 0.256267 0.011421 0.008357
0 0.572335 0.048050 0.012690 0.012535
0 0.571701 0.491643 0.011421 0.011142
0 0.576142 0.931058 0.012690 0.012535
0 0.578680 0.472841 0.010152 0.009749
0 0.579949 0.215181 0.010152 0.015320
0 0.579949 0.681755 0.010152 0.012535
0 0.581853 0.533426 0.008883 0.011142
0 0.584391 0.446379 0.011421 0.009749
0 0.588198 0.762535 0.011421 0.012535
0 0.589467 0.033426 0.011421 0.011142
0 0.588198 0.822423 0.008883 0.009749
0 0.589467 0.651114 0.008883 0.009749
0 0.591371 0.825905 0.010152 0.011142
0 0.593274 0.367688 0.011421 0.013928
0 0.593909 0.739554 0.010152 0.011142
0 0.596447 0.238858 0.010152 0.009749
0 0.598350 0.600975 0.008883 0.009749
0 0.602792 0.807799 0.010152 0.011142
0 0.604061 0.449164 0.010152 0.009749
0 0.631345 0.619777 0.016497 0.025070
0 0.782360 0.446379 0.019036 0.018106
0 0.659898 0.472145 0.025381 0.025070
0 0.647208 0.838440 0.020305 0.019499
0 0.656726 0.342618 0.021574 0.022284
0 0.825508 0.275766 0.024112 0.019499
0 0.835660 0.502786 0.021574 0.019499
0 0.815990 0.490947 0.025381 0.026462
0 0.800761 0.199164 0.030457 0.022284
0 0.770939 0.593315 0.024112 0.025070
0 0.815990 0.755571 0.015228 0.015320
0 0.746827 0.835655 0.019036 0.025070
0 0.883883 0.351671 0.026650 0.026462
0 0.970178 0.587047 0.024112 0.026462
0 0.791244 0.666435 0.021574 0.026462
0 0.725254 0.409471 0.016497 0.016713
0 0.717640 0.232591 0.021574 0.025070
0 0.651015 0.241643 0.020305 0.018106
0 0.925127 0.568245 0.017766 0.025070
0 0.685279 0.674095 0.020305 0.019499
0 0.873096 0.782033 0.017766 0.026462
0 0.913706 0.698468 0.017766 0.018106
0 0.640863 0.922702 0.020305 0.023677
0 0.802665 0.942201 0.016497 0.020891
0 0.669416 0.515320 0.019036 0.022284
0 0.874365 0.529248 0.022843 0.025070
0 0.817893 0.662256 0.019036 0.020891
0 0.871827 0.814067 0.017766 0.020891
0 0.638959 0.773677 0.021574 0.023677
0 0.872462 0.439415 0.019036 0.018106
0 0.874365 0.955432 0.020305 0.025070
0 0.714467 0.760446 0.025381 0.022284
0 0.927030 0.479805 0.019036 0.023677
0 0.708756 0.813370 0.019036 0.019499
0 0.783629 0.323816 0.021574 0.018106
0 0.727157 0.296657 0.020305 0.022284
0 0.749365 0.201253 0.019036 0.018106
0 0.744924 0.451950 0.020305 0.023677
0 0.850888 0.371866 0.024112 0.027855
0 0.928934 0.655292 0.022843 0.023677
